# Supplementary material for: Phylogenomic investigation of an outbreak of fluoroquinolone-resistant Salmonella enterica subsp. enterica serovar Paratyphi A in Phnom Penh, Cambodia
Source: Microb Genom. 2023 Mar 24;9(3):mgen000972. doi: 10.1099/mgen.0.000972 (PMC10132074; doi:10.1099/mgen.0.000972)
Supplement: Supplementary material 2 [file mgen-9-972-s002.xlsx]

## Sheet: Table_S1
Table S1: Salmonella enterica serovar Paratyphi A lineage 2.3 isolates used in this study
Accession number	Isolate name	Year	Continent	Region	Country	Genotype	Avg. read depth after mapping (X)	Avg. read length after mapping (bp)	GyrA_mutation	Study
ERR10445546	RES21-0018	2020	Asia	Southeastern Asia	Cambodia	2.3.1	114.744	144.845	gyrA_S83F	This study
ERR10445547	RES21-0019	2020	Asia	Southeastern Asia	Cambodia	2.3.1	113.387	145.927	gyrA_S83F	This study
ERR10445548	RES21-0020	2020	Asia	Southeastern Asia	Cambodia	2.3.1	101.922	145.848	gyrA_S83F	This study
ERR10445549	RES21-0021	2020	Asia	Southeastern Asia	Cambodia	2.3.1	110.589	144.749	gyrA_S83F	This study
ERR10445550	RES21-0022	2020	Asia	Southeastern Asia	Cambodia	2.3.1	107.334	145.169	gyrA_S83F	This study
ERR10445551	RES21-0023	2020	Asia	Southeastern Asia	Cambodia	2.3.1	102.348	144.537	gyrA_S83F	This study
ERR10445552	RES21-0024	2020	Asia	Southeastern Asia	Cambodia	2.3.1	96.8705	145.745	gyrA_S83F	This study
ERR10445553	RES21-0025	2020	Asia	Southeastern Asia	Cambodia	2.3.1	116.452	145.463	gyrA_S83F	This study
ERR10445554	RES21-0026	2020	Asia	Southeastern Asia	Cambodia	2.3.1	112.885	145.518	gyrA_S83F	This study
ERR10445555	RES21-0027	2020	Asia	Southeastern Asia	Cambodia	2.3.1	108.317	146.159	gyrA_S83F	This study
ERR10445556	RES21-0028	2020	Asia	Southeastern Asia	Cambodia	2.3.1	102.083	147.532	gyrA_S83F	This study
ERR10445557	RES21-0029	2020	Asia	Southeastern Asia	Cambodia	2.3.1	113.733	145.742	gyrA_S83F	This study
ERR10445558	RES21-0030	2020	Asia	Southeastern Asia	Cambodia	2.3.1	114.646	145.931	gyrA_S83F	This study
ERR10445559	RES21-0031	2020	Asia	Southeastern Asia	Cambodia	2.3.1	112.705	147.281	gyrA_S83F	This study
ERR10445560	RES21-0032	2020	Asia	Southeastern Asia	Cambodia	2.3.1	106.006	147.746	gyrA_S83F	This study
ERR10445561	RES21-0033	2020	Asia	Southeastern Asia	Cambodia	2.3.1	114.894	147.533	gyrA_S83F	This study
ERR10445562	RES21-0034	2020	Asia	Southeastern Asia	Cambodia	2.3.1	112.568	147.975	gyrA_S83F	This study
ERR10445563	RES21-0035	2020	Asia	Southeastern Asia	Cambodia	2.3.1	114.7	147.376	gyrA_S83F	This study
ERR10445564	RES21-0036	2020	Asia	Southeastern Asia	Cambodia	2.3.1	96.9329	148.425	gyrA_S83F	This study
ERR10445565	RES21-0037	2020	Asia	Southeastern Asia	Cambodia	2.3.1	105.892	148.665	gyrA_S83F	This study
ERR10445566	RES21-0038	2020	Asia	Southeastern Asia	Cambodia	2.3.1	99.7186	148.647	gyrA_S83F	This study
ERR10445567	RES21-0040	2020	Asia	Southeastern Asia	Cambodia	2.3.1	102.653	149.062	gyrA_S83F	This study
ERR10445568	RES21-0041	2020	Asia	Southeastern Asia	Cambodia	2.3.1	94.5829	146.561	gyrA_S83F	This study
ERR10445569	RES21-0043	2020	Asia	Southeastern Asia	Cambodia	2.3.1	112.055	148.283	gyrA_S83F	This study
ERR10445570	RES21-0044	2020	Asia	Southeastern Asia	Cambodia	2.3.1	88.374	148.198	gyrA_S83F	This study
ERR10445571	RES21-0045	2020	Asia	Southeastern Asia	Cambodia	2.3.1	89.94	148.127	gyrA_S83F	This study
ERR10445572	RES21-0047	2020	Asia	Southeastern Asia	Cambodia	2.3.1	85.7894	147.621	gyrA_S83F	This study
ERR10445573	RES21-0050	2020	Asia	Southeastern Asia	Cambodia	2.3.1	113.734	147.792	gyrA_S83F	This study
ERR10445574	RES21-0051	2020	Asia	Southeastern Asia	Cambodia	2.3.1	119.24	148.28	gyrA_S83F	This study
ERR10445575	RES21-0052	2020	Asia	Southeastern Asia	Cambodia	2.3.1	93.5097	148.19	gyrA_S83F	This study
ERR10445576	RES21-0053	2020	Asia	Southeastern Asia	Cambodia	2.3.1	126.577	148.198	gyrA_S83F	This study
ERR10445577	RES21-0054	2020	Asia	Southeastern Asia	Cambodia	2.3.1	124.142	148.749	gyrA_S83F	This study
ERR1837277	ERR1837277	2013	Asia	Southern Asia	Nepal	2.3.3	149.249	124.996	Wild-type	Britto et al PLoS NTD 2018
ERR3900180	ERR3900180	2017	Asia	Southern Asia	Nepal	2.3.3	195.874	124.991	gyrA_S83F	Britto et al. JAC 2020
ERR3900187	ERR3900187	2017	Asia	Southern Asia	Nepal	2.3.3	196.369	124.987	gyrA_S83F	Britto et al. JAC 2020
ERR3900204	ERR3900204	2017	Asia	Southern Asia	Nepal	2.3.2	162.095	124.986	gyrA_S83F	Britto et al. JAC 2020
SRR1957891	SRR1957891	2014	Europe	Western Europe	UK	2.3.3	48.2176	95.8854	gyrA_S83F	DayMR et al. JAC 2018; AshtonPM et al. PeerJ 2016
SRR1958621	SRR1958621	2014	Europe	Western Europe	UK	2.3.1	59.4213	96.3202	Wild-type	DayMR et al. JAC 2018; AshtonPM et al. PeerJ 2016
SRR1959368	SRR1959368	2015	Asia	Southern Asia	India	2.3.2	51.5149	98.9294	gyrA_S83F	DayMR et al. JAC 2018; AshtonPM et al. PeerJ 2016
SRR1959407	SRR1959407	2014	Europe	Western Europe	UK	2.3.1	64.4101	97.7621	Wild-type	DayMR et al. JAC 2018; AshtonPM et al. PeerJ 2016
SRR1963489	SRR1963489	2014	Europe	Western Europe	UK	2.3.2	64.5991	97.8596	gyrA_S83F	DayMR et al. JAC 2018; AshtonPM et al. PeerJ 2016
SRR1965164	SRR1965164	2015	Asia	Southern Asia	India	2.3.2	64.9494	97.8287	gyrA_S83F	DayMR et al. JAC 2018; AshtonPM et al. PeerJ 2016
SRR1965295	SRR1965295	2015	Asia	Southern Asia	India	2.3.3	66.1792	98.3121	gyrA_S83F	DayMR et al. JAC 2018; AshtonPM et al. PeerJ 2016
SRR1966247	SRR1966247	2014	Europe	Western Europe	UK	2.3.1	59.2401	96.0774	Wild-type	DayMR et al. JAC 2018; AshtonPM et al. PeerJ 2016
SRR1966999	SRR1966999	2015	Europe	Western Europe	UK	2.3.2	70.0485	98.4611	gyrA_S83Y	DayMR et al. JAC 2018; AshtonPM et al. PeerJ 2016
SRR1967116	SRR1967116	2014	Europe	Western Europe	UK	2.3.3	63.9063	92.6218	gyrA_S83F	DayMR et al. JAC 2018; AshtonPM et al. PeerJ 2016
SRR1967359	SRR1967359	2015	Asia	Southern Asia	India	2.3.3	49.9766	97.2576	gyrA_S83F	DayMR et al. JAC 2018; AshtonPM et al. PeerJ 2016
SRR1967567	SRR1967567	2014	Asia	Southern Asia	Pakistan	2.3.3	63.5453	98.1876	gyrA_S83F	DayMR et al. JAC 2018; AshtonPM et al. PeerJ 2016
SRR1967623	SRR1967623	2015	Europe	Western Europe	UK	2.3.2	87.2518	97.7257	gyrA_S83Y	DayMR et al. JAC 2018; AshtonPM et al. PeerJ 2016
SRR1967684	SRR1967684	2014	Africa	Northern Africa	Morocco	2.3.3	66.5084	92.536	gyrA_S83F	DayMR et al. JAC 2018; AshtonPM et al. PeerJ 2016
SRR1967799	SRR1967799	2014	Europe	Western Europe	UK	2.3.3	67.0639	93.9891	gyrA_S83F	DayMR et al. JAC 2018; AshtonPM et al. PeerJ 2016
SRR1968016	SRR1968016	2014	Asia	Southern Asia	India	2.3.3	51.8921	92.7832	gyrA_S83F	DayMR et al. JAC 2018; AshtonPM et al. PeerJ 2016
SRR1968029	SRR1968029	2015	Europe	Western Europe	UK	2.3.3	59.2599	98.3325	gyrA_S83F	DayMR et al. JAC 2018; AshtonPM et al. PeerJ 2016
SRR1968155	SRR1968155	2014	Asia	Southern Asia	Pakistan	2.3.3	59.5911	95.6182	gyrA_S83F	DayMR et al. JAC 2018; AshtonPM et al. PeerJ 2016
SRR1968902	SRR1968902	2014	Europe	Western Europe	UK	2.3.2	49.9595	99.0218	gyrA_S83F	DayMR et al. JAC 2018; AshtonPM et al. PeerJ 2016
SRR1968996	SRR1968996	2014	Asia	Southern Asia	Pakistan	2.3.3	60.3724	96.4397	gyrA_S83F	DayMR et al. JAC 2018; AshtonPM et al. PeerJ 2016
SRR1969501	SRR1969501	2014	Asia	Southern Asia	Pakistan	2.3.3	65.4057	92.4591	gyrA_S83F	DayMR et al. JAC 2018; AshtonPM et al. PeerJ 2016
SRR1969529	SRR1969529	2014	Asia	Southern Asia	Pakistan	2.3.3	82.5381	98.557	gyrA_S83F	DayMR et al. JAC 2018; AshtonPM et al. PeerJ 2016
SRR1969939	SRR1969939	2014	Europe	Western Europe	UK	2.3.3	136.192	98.7318	gyrA_S83F	DayMR et al. JAC 2018; AshtonPM et al. PeerJ 2016
SRR5193808	SRR5193808	2015	Asia	Southern Asia	India	2.3.2	73.0401	98.2841	gyrA_S83F	DayMR et al. JAC 2018; AshtonPM et al. PeerJ 2016
SRR5216211	SRR5216211	2015	Europe	Western Europe	UK	2.3.3	62.5138	97.8829	gyrA_S83F	DayMR et al. JAC 2018; AshtonPM et al. PeerJ 2016
SRR5974899	SRR5974899	2016	Asia	Southern Asia	Nepal	2.3.3	84.7029	97.6028	Wild-type	DayMR et al. JAC 2018; AshtonPM et al. PeerJ 2016
SRR5982991	SRR5982991	2016	Asia	Southern Asia	India	2.3.2	93.3953	94.2904	gyrA_S83F	DayMR et al. JAC 2018; AshtonPM et al. PeerJ 2016
SRR5985808	SRR5985808	2016	Asia	Southern Asia	India	2.3.2	64.7522	95.8174	gyrA_S83F	DayMR et al. JAC 2018; AshtonPM et al. PeerJ 2016
SRR5985813	SRR5985813	2016	Europe	Western Europe	UK	2.3.3	67.0013	98.3869	gyrA_S83F	DayMR et al. JAC 2018; AshtonPM et al. PeerJ 2016
SRR5985816	SRR5985816	2015	Asia	Southern Asia	India	2.3.2	69.0175	97.7991	gyrA_S83F	DayMR et al. JAC 2018; AshtonPM et al. PeerJ 2016
SRR5985817	SRR5985817	2016	Asia	Southern Asia	India	2.3.2	51.5825	99.7048	gyrA_S83F	DayMR et al. JAC 2018; AshtonPM et al. PeerJ 2016
SRR5985833	SRR5985833	2016	Asia	Southern Asia	India	2.3.3	48.3496	98.1539	gyrA_S83F	DayMR et al. JAC 2018; AshtonPM et al. PeerJ 2016
SRR5985842	SRR5985842	2015	Asia	Eastern Asia	Japan	2.3.2	67.4084	98.2283	gyrA_S83F	DayMR et al. JAC 2018; AshtonPM et al. PeerJ 2016
SRR5985844	SRR5985844	2015	Asia	Southern Asia	India	2.3.3	88.8556	98.3841	gyrA_S83F	DayMR et al. JAC 2018; AshtonPM et al. PeerJ 2016
SRR5985845	SRR5985845	2015	Europe	Western Europe	UK	2.3.3	53.9929	98.4888	gyrA_S83F	DayMR et al. JAC 2018; AshtonPM et al. PeerJ 2016
SRR5985847	SRR5985847	2015	Asia	Southern Asia	India	2.3.3	56.7316	98.0712	gyrA_S83F	DayMR et al. JAC 2018; AshtonPM et al. PeerJ 2016
SRR5985850	SRR5985850	2015	Europe	Western Europe	UK	2.3.3	66.9633	97.4567	gyrA_S83F	DayMR et al. JAC 2018; AshtonPM et al. PeerJ 2016
SRR5989244	SRR5989244	2016	Asia	Southeastern Asia	Myanmar	2.3.2	50.619	98.505	gyrA_S83F	DayMR et al. JAC 2018; AshtonPM et al. PeerJ 2016
SRR5989247	SRR5989247	2016	Asia	Southern Asia	Pakistan	2.3.3	49.3625	97.2372	gyrA_S83F	DayMR et al. JAC 2018; AshtonPM et al. PeerJ 2016
SRR5989301	SRR5989301	2016	Europe	Western Europe	UK	2.3.3	73.687	99.0613	gyrA_S83F	DayMR et al. JAC 2018; AshtonPM et al. PeerJ 2016
SRR5989315	SRR5989315	2015	Asia	Southern Asia	India	2.3.3	57.3855	98.3572	gyrA_S83F	DayMR et al. JAC 2018; AshtonPM et al. PeerJ 2016
SRR5989317	SRR5989317	2015	Asia	Southern Asia	India	2.3.3	75.3504	98.0183	gyrA_S83F	DayMR et al. JAC 2018; AshtonPM et al. PeerJ 2016
SRR5989998	SRR5989998	2016	Asia	Southeastern Asia	Myanmar	2.3.2	50.8592	94.1057	gyrA_S83F	DayMR et al. JAC 2018; AshtonPM et al. PeerJ 2016
SRR5990009	SRR5990009	2015	Europe	Western Europe	UK	2.3.3	50.2167	98.0844	gyrA_S83F	DayMR et al. JAC 2018; AshtonPM et al. PeerJ 2016
SRR5990019	SRR5990019	2016	Europe	Western Europe	UK	2.3.3	79.2569	97.5109	Wild-type	DayMR et al. JAC 2018; AshtonPM et al. PeerJ 2016
SRR5990021	SRR5990021	2016	Europe	Western Europe	UK	2.3.3	61.1342	98.4754	gyrA-S83F,gyrA-D87G	DayMR et al. JAC 2018; AshtonPM et al. PeerJ 2016
SRR5990023	SRR5990023	2016	Asia	Southern Asia	Pakistan	2.3.3	71.33	97.9101	gyrA_S83F	DayMR et al. JAC 2018; AshtonPM et al. PeerJ 2016
SRR5990024	SRR5990024	2015	Europe	Western Europe	UK	2.3.3	54.6139	98.5367	gyrA_S83F	DayMR et al. JAC 2018; AshtonPM et al. PeerJ 2016
SRR5990025	SRR5990025	2015	Asia	Southern Asia	Pakistan	2.3.3	50.0457	98.3108	gyrA_S83F	DayMR et al. JAC 2018; AshtonPM et al. PeerJ 2016
SRR5990027	SRR5990027	2016	Europe	Western Europe	UK	2.3.3	59.2767	97.8951	gyrA_S83F	DayMR et al. JAC 2018; AshtonPM et al. PeerJ 2016
SRR5990028	SRR5990028	2015	Asia	Southern Asia	Pakistan	2.3.3	75.3427	97.7344	gyrA_S83F	DayMR et al. JAC 2018; AshtonPM et al. PeerJ 2016
SRR5990034	SRR5990034	2016	Asia	Southern Asia	India	2.3.3	59.8025	98.0858	gyrA_S83F	DayMR et al. JAC 2018; AshtonPM et al. PeerJ 2016
SRR5990035	SRR5990035	2015	Asia	Southern Asia	Pakistan	2.3.3	64.4314	98.0059	gyrA_S83F	DayMR et al. JAC 2018; AshtonPM et al. PeerJ 2016
SRR5990040	SRR5990040	2015	Asia	Southeastern Asia	Cambodia	2.3.1	90.3713	98.1651	Wild-type	Nair et al. 2016
SRR5990041	SRR5990041	2016	Europe	Western Europe	UK	2.3.2	71.5364	97.4824	gyrA_S83Y	DayMR et al. JAC 2018; AshtonPM et al. PeerJ 2016
SRR5990046	SRR5990046	2016	America	Central America	Panama	2.3.3	75.4571	98.2522	gyrA_S83F	DayMR et al. JAC 2018; AshtonPM et al. PeerJ 2016
SRR5990051	SRR5990051	2015	Europe	Western Europe	UK	2.3.3	50.3151	97.9879	gyrA_S83F	DayMR et al. JAC 2018; AshtonPM et al. PeerJ 2016
SRR5990057	SRR5990057	2016	Asia	Southern Asia	India	2.3.3	82.9485	97.3185	gyrA_S83F	DayMR et al. JAC 2018; AshtonPM et al. PeerJ 2016
SRR5990293	SRR5990293	2015	Europe	Western Europe	UK	2.3.3	106.523	97.852	gyrA_S83F	DayMR et al. JAC 2018; AshtonPM et al. PeerJ 2016
SRR5990295	SRR5990295	2016	Europe	Western Europe	UK	2.3.2	57.2694	98.6429	gyrA_S83Y	DayMR et al. JAC 2018; AshtonPM et al. PeerJ 2016
ERS3650040	ERS3650040	2014	Asia	Southern Asia	Bangladesh	2.3.3	221.734	149.994	gyrA_S83F	Hooda et al. PLoS NTD 2019
ERR1197664	ERR1197664	1999	Asia	Southeastern Asia	Cambodia	2.3	126.046	142.814	Wild-type	Kuijpers et al. 2016
ERR1197521	ERR1197521	2000	Asia	Southeastern Asia	Cambodia	2.3.1	88.3979	142.709	gyrA_S83F	Kuijpers et al. 2016
ERR1197525	ERR1197525	2005	Asia	Southeastern Asia	Cambodia	2.3.1	99.5878	142.741	Wild-type	Kuijpers et al. 2016
ERR1197667	ERR1197667	2011	Asia	Southeastern Asia	Cambodia	2.3.1	145.744	142.775	Wild-type	Kuijpers et al. 2016
ERR1197668	ERR1197668	2012	Asia	Southeastern Asia	Cambodia	2.3.1	155.284	142.841	Wild-type	Kuijpers et al. 2016
ERR1197669	ERR1197669	2012	Asia	Southeastern Asia	Cambodia	2.3.1	61.5393	142.563	Wild-type	Kuijpers et al. 2016
ERR1197670	ERR1197670	2012	Asia	Southeastern Asia	Cambodia	2.3.1	84.5711	142.646	Wild-type	Kuijpers et al. 2016
ERR1197671	ERR1197671	2012	Asia	Southeastern Asia	Cambodia	2.3.1	70.1505	134.268	Wild-type	Kuijpers et al. 2016
ERR1197672	ERR1197672	2012	Asia	Southeastern Asia	Cambodia	2.3.1	136.687	134.287	Wild-type	Kuijpers et al. 2016
ERR1197673	ERR1197673	2012	Asia	Southeastern Asia	Cambodia	2.3.1	159.963	134.131	Wild-type	Kuijpers et al. 2016
ERR1197674	ERR1197674	2012	Asia	Southeastern Asia	Cambodia	2.3.1	269.204	134.744	Wild-type	Kuijpers et al. 2016
ERR1197675	ERR1197675	2012	Asia	Southeastern Asia	Cambodia	2.3.1	98.5731	134.461	Wild-type	Kuijpers et al. 2016
ERR1197676	ERR1197676	2012	Asia	Southeastern Asia	Cambodia	2.3.1	168.129	134.517	Wild-type	Kuijpers et al. 2016
ERR1197677	ERR1197677	2013	Asia	Southeastern Asia	Cambodia	2.3.1	77.9339	134.312	Wild-type	Kuijpers et al. 2016
ERR1197527	ERR1197527	2013	Africa	Western Africa	Senegal	2.3	283.811	147.625	Wild-type	Kuijpers et al. 2016
ERR1197528	ERR1197528	2013	Asia	Southern Asia	Pakistan	2.3.3	113.595	134.529	gyrA_S83F	Kuijpers et al. 2016
ERR1197529	ERR1197529	2013	Asia	Southeastern Asia	Cambodia	2.3.1	130.579	134.722	Wild-type	Kuijpers et al. 2016
ERR1197530	ERR1197530	2013	Asia	Southeastern Asia	Thailand	2.3.1	109.267	147.147	Wild-type	Kuijpers et al. 2016
ERR1197639	ERR1197639	2013	Asia	Southern Asia	Nepal	2.3.1	255.144	134.469	Wild-type	Kuijpers et al. 2016
ERR1197640	ERR1197640	2013	Asia	Southeastern Asia	Cambodia	2.3.1	123.595	134.082	Wild-type	Kuijpers et al. 2016
ERR1197641	ERR1197641	2013	Africa	Western Africa	Senegal	2.3	121.625	147.479	gyrA_S83F	Kuijpers et al. 2016
ERR1197642	ERR1197642	2013	Asia	Southeastern Asia	Cambodia	2.3.1	111.629	134.185	Wild-type	Kuijpers et al. 2016
ERR1197643	ERR1197643	2013	Asia	Southeastern Asia	Myanmar	2.3.2	68.568	133.85	gyrA_S83F	Kuijpers et al. 2016
ERR1197644	ERR1197644	2013	Asia	Southeastern Asia	Cambodia	2.3.1	112.883	134.47	Wild-type	Kuijpers et al. 2016
ERR1197645	ERR1197645	2013	Asia	Southeastern Asia	Cambodia	2.3.1	121.256	147.738	Wild-type	Kuijpers et al. 2016
ERR1197646	ERR1197646	2013	Asia	Southeastern Asia	Vietnam	2.3.1	73.7938	134.038	Wild-type	Kuijpers et al. 2016
ERR1197647	ERR1197647	2013	Asia	Southeastern Asia	Cambodia	2.3.1	107.168	134.371	Wild-type	Kuijpers et al. 2016
ERR1197648	ERR1197648	2013	Asia	Southeastern Asia	Cambodia	2.3.1	150.967	134.715	Wild-type	Kuijpers et al. 2016
ERR1197650	ERR1197650	2013	Asia	Southeastern Asia	Cambodia	2.3.1	103.65	142.755	Wild-type	Kuijpers et al. 2016
ERR1197651	ERR1197651	2013	Asia	Southeastern Asia	Cambodia	2.3.1	99.2311	142.786	Wild-type	Kuijpers et al. 2016
ERR1197652	ERR1197652	2013	Asia	Southeastern Asia	Cambodia	2.3.1	132.876	142.689	Wild-type	Kuijpers et al. 2016
ERR1197653	ERR1197653	2013	Asia	Southeastern Asia	Cambodia	2.3.1	129.766	142.646	Wild-type	Kuijpers et al. 2016
ERR1197679	ERR1197679	2013	Asia	Southeastern Asia	Cambodia	2.3.1	115.779	134	Wild-type	Kuijpers et al. 2016
ERR1197680	ERR1197680	2013	Asia	Southeastern Asia	Cambodia	2.3.1	121.103	134.267	Wild-type	Kuijpers et al. 2016
ERR1197681	ERR1197681	2013	Asia	Southeastern Asia	Cambodia	2.3.1	170.116	134.74	Wild-type	Kuijpers et al. 2016
ERR1197682	ERR1197682	2013	Asia	Southeastern Asia	Cambodia	2.3.1	128.202	134.342	Wild-type	Kuijpers et al. 2016
ERR1197683	ERR1197683	2013	Asia	Southeastern Asia	Cambodia	2.3.1	118.718	133.786	Wild-type	Kuijpers et al. 2016
ERR1197684	ERR1197684	2013	Asia	Southeastern Asia	Cambodia	2.3.1	152.037	147.671	Wild-type	Kuijpers et al. 2016
ERR1197685	ERR1197685	2013	Asia	Southeastern Asia	Cambodia	2.3.1	164.673	134.192	Wild-type	Kuijpers et al. 2016
ERR1197686	ERR1197686	2013	Asia	Southeastern Asia	Cambodia	2.3.1	176.797	134.506	Wild-type	Kuijpers et al. 2016
ERR1197687	ERR1197687	2013	Asia	Southeastern Asia	Cambodia	2.3.1	170.047	134.772	Wild-type	Kuijpers et al. 2016
ERR1197688	ERR1197688	2013	Asia	Southeastern Asia	Cambodia	2.3.1	238.885	134.879	Wild-type	Kuijpers et al. 2016
ERR1197689	ERR1197689	2013	Asia	Southeastern Asia	Cambodia	2.3.1	84.8254	146.498	Wild-type	Kuijpers et al. 2016
ERR1197690	ERR1197690	2013	Asia	Southeastern Asia	Cambodia	2.3.1	331.212	135.12	Wild-type	Kuijpers et al. 2016
ERR1197691	ERR1197691	2013	Asia	Southeastern Asia	Cambodia	2.3.1	154.402	147.58	Wild-type	Kuijpers et al. 2016
ERR1197692	ERR1197692	2013	Asia	Southeastern Asia	Cambodia	2.3.1	156.963	134.37	Wild-type	Kuijpers et al. 2016
ERR1197693	ERR1197693	2013	Asia	Southeastern Asia	Cambodia	2.3.1	70.0369	133.82	Wild-type	Kuijpers et al. 2016
ERR1197694	ERR1197694	2013	Asia	Southeastern Asia	Cambodia	2.3.1	137.99	134.614	Wild-type	Kuijpers et al. 2016
ERR1197657	ERR1197657	2014	Asia	Southeastern Asia	Cambodia	2.3.1	234.424	134.73	Wild-type	Kuijpers et al. 2016
ERR1197658	ERR1197658	2014	Asia	Southern Asia	Nepal	2.3.3	208.964	134.726	Wild-type	Kuijpers et al. 2016
ERR1197660	ERR1197660	2014	Europe	Western Europe	France	2.3.1	120.562	147.905	Wild-type	Kuijpers et al. 2016
ERR1197663	ERR1197663	2014	Africa	Western Africa	Senegal	2.3.3	129.669	134.312	gyrA_S83F	Kuijpers et al. 2016
ERR1877997	ERR1877997	2014	Asia	Southeastern Asia	Cambodia	2.3.1	89.5795	150.001	gyrA_S83F	Kuijpers et al. 2017
ERR1877998	ERR1877998	2015	Asia	Southeastern Asia	Cambodia	2.3.1	100.051	150.125	Wild-type	Kuijpers et al. 2017
ERR1877999	ERR1877999	2015	Asia	Southeastern Asia	Cambodia	2.3.1	90.4877	150.128	gyrA_S83F	Kuijpers et al. 2017
ERR1878000	ERR1878000	2015	Asia	Southeastern Asia	Cambodia	2.3.1	100.239	149.922	gyrA_S83F	Kuijpers et al. 2017
ERR1878001	ERR1878001	2015	Asia	Southeastern Asia	Cambodia	2.3.1	124.328	149.879	gyrA_S83F	Kuijpers et al. 2017
ERR1878002	ERR1878002	2015	Asia	Southeastern Asia	Cambodia	2.3.1	120.267	149.88	Wild-type	Kuijpers et al. 2017
ERR1878003	ERR1878003	2015	Asia	Southeastern Asia	Cambodia	2.3.1	112.094	150.057	gyrA_S83F	Kuijpers et al. 2017
ERR1878004	ERR1878004	2015	Asia	Southeastern Asia	Cambodia	2.3.1	98.4835	149.76	gyrA_S83F	Kuijpers et al. 2017
ERR1878005	ERR1878005	2015	Asia	Southeastern Asia	Cambodia	2.3.1	71.6921	150.311	Wild-type	Kuijpers et al. 2017
ERR1878006	ERR1878006	2015	Asia	Southeastern Asia	Cambodia	2.3.1	88.4908	150.137	gyrA_D87G	Kuijpers et al. 2017
ERR1878007	ERR1878007	2015	Asia	Southeastern Asia	Cambodia	2.3.1	87.5278	150.123	gyrA_S83F	Kuijpers et al. 2017
ERR1878008	ERR1878008	2015	Asia	Southeastern Asia	Cambodia	2.3.1	109.016	150.009	gyrA_S83F	Kuijpers et al. 2017
ERR1878009	ERR1878009	2015	Asia	Southeastern Asia	Cambodia	2.3.1	108.142	150.134	gyrA_S83F	Kuijpers et al. 2017
ERR1878010	ERR1878010	2015	Asia	Southeastern Asia	Cambodia	2.3.1	80.6529	150.017	Wild-type	Kuijpers et al. 2017
ERR1878011	ERR1878011	2015	Asia	Southeastern Asia	Cambodia	2.3.1	71.1419	149.824	gyrA_S83F	Kuijpers et al. 2017
ERR1878012	ERR1878012	2015	Asia	Southeastern Asia	Cambodia	2.3.1	75.7717	149.945	gyrA_S83F	Kuijpers et al. 2017
ERR1878013	ERR1878013	2015	Asia	Southeastern Asia	Cambodia	2.3.1	90.1291	150.262	gyrA_S83F	Kuijpers et al. 2017
ERR1878014	ERR1878014	2015	Asia	Southeastern Asia	Cambodia	2.3.1	95.1794	150.151	gyrA_S83F	Kuijpers et al. 2017
ERR1878015	ERR1878015	2015	Asia	Southeastern Asia	Cambodia	2.3.1	129.765	150.002	gyrA_S83F	Kuijpers et al. 2017
ERR1878016	ERR1878016	2015	Asia	Southeastern Asia	Cambodia	2.3.1	81.4705	149.981	Wild-type	Kuijpers et al. 2017
ERR1878017	ERR1878017	2015	Asia	Southeastern Asia	Cambodia	2.3.1	86.172	150.028	gyrA_S83F	Kuijpers et al. 2017
ERR1878018	ERR1878018	2015	Asia	Southeastern Asia	Cambodia	2.3.1	97.5384	149.941	gyrA_S83F	Kuijpers et al. 2017
ERR1878019	ERR1878019	2015	Asia	Southeastern Asia	Cambodia	2.3.1	100.35	150.247	gyrA_S83F	Kuijpers et al. 2017
ERR1878020	ERR1878020	2015	Asia	Southeastern Asia	Cambodia	2.3.1	87.6221	150.248	gyrA_S83F	Kuijpers et al. 2017
ERR1878021	ERR1878021	2015	Asia	Southeastern Asia	Cambodia	2.3.1	74.6617	150.163	Wild-type	Kuijpers et al. 2017
ERR1878022	ERR1878022	2015	Asia	Southeastern Asia	Cambodia	2.3.1	75.4505	150.184	gyrA_S83F	Kuijpers et al. 2017
ERS8226925	ERS8226925	2006	Asia	Southern Asia	Bangladesh	2.3.3	301.831	150	gyrA_S83F	Tanmoy et al. 2022
ERS8226926	ERS8226926	2006	Asia	Southern Asia	Bangladesh	2.3.3	344.415	150	gyrA_S83F	Tanmoy et al. 2022
ERS8226929	ERS8226929	2006	Asia	Southern Asia	Bangladesh	2.3.3	281.904	150	gyrA_S83F	Tanmoy et al. 2022
ERS8226938	ERS8226938	2007	Asia	Southern Asia	Bangladesh	2.3.3	273.283	150	gyrA_S83F	Tanmoy et al. 2022
ERS8226945	ERS8226945	2007	Asia	Southern Asia	Bangladesh	2.3.3	395.16	150	gyrA_S83F	Tanmoy et al. 2022
ERS8226947	ERS8226947	2007	Asia	Southern Asia	Bangladesh	2.3.3	307.106	150	gyrA_S83F	Tanmoy et al. 2022
ERS8226951	ERS8226951	2005	Asia	Southern Asia	Bangladesh	2.3.2	265.8	150	gyrA_S83F	Tanmoy et al. 2022
ERS8226955	ERS8226955	2005	Asia	Southern Asia	Bangladesh	2.3.3	289.097	150	gyrA_S83F	Tanmoy et al. 2022
ERS8226957	ERS8226957	2005	Asia	Southern Asia	Bangladesh	2.3.3	276.13	150	gyrA_S83F	Tanmoy et al. 2022
ERS8226993	ERS8226993	2008	Asia	Southern Asia	Bangladesh	2.3.3	348.673	150	gyrA_S83F	Tanmoy et al. 2022
ERS8226999	ERS8226999	2008	Asia	Southern Asia	Bangladesh	2.3.2	311.328	150	gyrA_S83F	Tanmoy et al. 2022
ERS8227003	ERS8227003	2008	Asia	Southern Asia	Bangladesh	2.3.2	388.27	150	gyrA_S83F	Tanmoy et al. 2022
ERS8227025	ERS8227025	2008	Asia	Southern Asia	Bangladesh	2.3.2	280.097	149.999	gyrA_S83F	Tanmoy et al. 2022
ERS8227050	ERS8227050	2009	Asia	Southern Asia	Bangladesh	2.3.2	271.547	149.999	gyrA_S83F	Tanmoy et al. 2022
ERS8227059	ERS8227059	2006	Asia	Southern Asia	Bangladesh	2.3.3	306.55	149.999	gyrA_S83F	Tanmoy et al. 2022
ERS8227072	ERS8227072	2005	Asia	Southern Asia	Bangladesh	2.3.3	229.184	149.999	gyrA_S83F	Tanmoy et al. 2022
ERS8227077	ERS8227077	2014	Asia	Southern Asia	Bangladesh	2.3.2	240.771	149.999	gyrA_S83F	Tanmoy et al. 2022
ERS8227174	ERS8227174	2011	Asia	Southern Asia	Bangladesh	2.3.2	254.693	150	gyrA_S83F	Tanmoy et al. 2022
ERS8227192	ERS8227192	2016	Asia	Southern Asia	Bangladesh	2.3.3	278.572	150	gyrA_S83F	Tanmoy et al. 2022
ERS8227194	ERS8227194	2016	Asia	Southern Asia	Bangladesh	2.3.3	293.155	150	gyrA_S83F	Tanmoy et al. 2022
ERR4303787	ERR4303787	2017	Asia	Southern Asia	Bangladesh	2.3.3	69.6125	150.964	gyrA_S83F	Tanmoy et al. 2022
ERR4303841	ERR4303841	2018	Asia	Southern Asia	Bangladesh	2.3.3	64.9948	150.966	gyrA_S83F	Tanmoy et al. 2022
ERR4303893	ERR4303893	2018	Asia	Southern Asia	Bangladesh	2.3.3	55.8621	150.968	gyrA_S83F	Tanmoy et al. 2022
ERR4304071	ERR4304071	2018	Asia	Southern Asia	Bangladesh	2.3.3	59.5946	150.967	gyrA_S83F	Tanmoy et al. 2022
ERR4304111	ERR4304111	2017	Asia	Southern Asia	Bangladesh	2.3.3	57.4003	150.969	gyrA_S83F	Tanmoy et al. 2022
ERR4362526	ERR4362526	2017	Asia	Southern Asia	Bangladesh	2.3.2	67.3333	150.972	gyrA_S83F	Tanmoy et al. 2022
ERR4362655	ERR4362655	2017	Asia	Southern Asia	Bangladesh	2.3.2	70.187	150.973	gyrA_S83F	Tanmoy et al. 2022
ERR4362582	ERR4362582	2016	Asia	Southern Asia	Bangladesh	2.3.2	63.2	150.974	gyrA_S83F	Tanmoy et al. 2022
ERR4362638	ERR4362638	2017	Asia	Southern Asia	Bangladesh	2.3.3	64.5225	150.971	gyrA_S83F	Tanmoy et al. 2022
ERR4025206	ERR4025206	2017	Asia	Southern Asia	Pakistan	2.3.3	70.3108	150.976	gyrA_S83F	Tanmoy et al. 2022
ERR4025222	ERR4025222	2017	Asia	Southern Asia	Pakistan	2.3.3	69.2984	150.978	gyrA_S83F	Tanmoy et al. 2022
ERR4025470	ERR4025470	2017	Asia	Southern Asia	Pakistan	2.3.3	60.4872	150.976	gyrA_S83F	Tanmoy et al. 2022
ERR4025511	ERR4025511	2017	Asia	Southern Asia	Pakistan	2.3.3	61.1053	150.978	gyrA_S83F	Tanmoy et al. 2022
ERR4025179	ERR4025179	2017	Asia	Southern Asia	Pakistan	2.3.3	56.3611	150.979	gyrA_S83F	Tanmoy et al. 2022
ERR4025264	ERR4025264	2017	Asia	Southern Asia	Pakistan	2.3.3	75.3962	150.978	gyrA_S83F	Tanmoy et al. 2022
ERR4025299	ERR4025299	2017	Asia	Southern Asia	Pakistan	2.3.3	71.5248	150.979	gyrA_S83F	Tanmoy et al. 2022
ERR4047041	ERR4047041	2018	Asia	Southern Asia	Pakistan	2.3.3	74.9005	150.965	gyrA_S83F	Tanmoy et al. 2022
ERR4047252	ERR4047252	2018	Asia	Southern Asia	Pakistan	2.3.3	68.2016	150.97	gyrA_S83F	Tanmoy et al. 2022
ERR4047279	ERR4047279	2018	Asia	Southern Asia	Pakistan	2.3.3	64.2999	150.966	gyrA_S83F	Tanmoy et al. 2022
ERR4025432	ERR4025432	2018	Asia	Southern Asia	Pakistan	2.3.3	73.1014	150.981	gyrA_S83F	Tanmoy et al. 2022
ERR4047134	ERR4047134	2018	Asia	Southern Asia	Pakistan	2.3.3	65.7732	150.966	gyrA_S83F	Tanmoy et al. 2022
ERR4025623	ERR4025623	2018	Asia	Southern Asia	Pakistan	2.3.3	60.2902	150.97	gyrA_S83F	Tanmoy et al. 2022
ERR6336432	ERR6336432	2017	Asia	Southern Asia	Nepal	2.3.2	59.7734	150.971	gyrA_S83F	Tanmoy et al. 2022
ERR6336443	ERR6336443	2017	Asia	Southern Asia	Nepal	2.3.2	48.6003	150.966	gyrA_S83F	Tanmoy et al. 2022
ERR6336449	ERR6336449	2017	Asia	Southern Asia	Nepal	2.3.3	53.024	150.972	Wild-type	Tanmoy et al. 2022
ERR6336424	ERR6336424	2017	Asia	Southern Asia	Nepal	2.3.2	67.025	150.967	gyrA_S83F	Tanmoy et al. 2022
ERR6336425	ERR6336425	2017	Asia	Southern Asia	Nepal	2.3.3	57.2415	150.973	Wild-type	Tanmoy et al. 2022
ERR6336426	ERR6336426	2017	Asia	Southern Asia	Nepal	2.3.2	52.4037	150.969	gyrA_S83F	Tanmoy et al. 2022
ERR6336483	ERR6336483	2017	Asia	Southern Asia	Nepal	2.3.3	79.858	150.964	Wild-type	Tanmoy et al. 2022
ERR6336491	ERR6336491	2017	Asia	Southern Asia	Nepal	2.3.2	70.4431	150.961	gyrA_S83F	Tanmoy et al. 2022
ERR6336459	ERR6336459	2017	Asia	Southern Asia	Nepal	2.3.2	69.8874	150.964	gyrA_S83F	Tanmoy et al. 2022
ERR6336464	ERR6336464	2017	Asia	Southern Asia	Nepal	2.3.3	58.7102	150.961	Wild-type	Tanmoy et al. 2022
ERR6336467	ERR6336467	2017	Asia	Southern Asia	Nepal	2.3.3	62.1316	150.967	Wild-type	Tanmoy et al. 2022
ERR6336478	ERR6336478	2017	Asia	Southern Asia	Nepal	2.3.3	60.264	150.96	Wild-type	Tanmoy et al. 2022
ERR6336480	ERR6336480	2017	Asia	Southern Asia	Nepal	2.3.3	59.7269	150.96	Wild-type	Tanmoy et al. 2022
ERR6336482	ERR6336482	2017	Asia	Southern Asia	Nepal	2.3.2	60.6586	150.957	gyrA_S83F	Tanmoy et al. 2022
ERR6336485	ERR6336485	2017	Asia	Southern Asia	Nepal	2.3.3	67.1201	150.965	Wild-type	Tanmoy et al. 2022
ERR6336490	ERR6336490	2017	Asia	Southern Asia	Nepal	2.3.3	56.0384	150.967	Wild-type	Tanmoy et al. 2022
ERR5311420	ERR5311420	2019	Asia	Southern Asia	Nepal	2.3.3	62.7212	150.985	Wild-type	Tanmoy et al. 2022
ERR5376137	ERR5376137	2018	Asia	Southern Asia	Nepal	2.3.3	66.4646	150.981	Wild-type	Tanmoy et al. 2022
ERR5376153	ERR5376153	2018	Asia	Southern Asia	Nepal	2.3.2	64.8267	150.982	gyrA_S83F	Tanmoy et al. 2022
ERR5375926	ERR5375926	2019	Asia	Southern Asia	Nepal	2.3.3	63.4805	150.984	gyrA_S83F	Tanmoy et al. 2022
ERR912270	ERR912270	2009	Asia	Eastern Asia	China	2.3.3	102.432	89.092	gyrA_S83F	Yan et al. PLoS NTD 2015
ERR912599	ERR912599	2010	Asia	Eastern Asia	China	2.3.3	115.786	88.7853	gyrA_S83F	Yan et al. PLoS NTD 2015
ERR912602	ERR912602	2011	Asia	Eastern Asia	China	2.3.3	114.88	88.8551	gyrA_S83F	Yan et al. PLoS NTD 2015
ERR912603	ERR912603	2011	Asia	Eastern Asia	China	2.3.3	114.847	88.8686	gyrA_S83F	Yan et al. PLoS NTD 2015
ERR912606	ERR912606	2011	Asia	Eastern Asia	China	2.3.3	97.4061	88.2895	gyrA_S83F	Yan et al. PLoS NTD 2015
ERR912269	ERR912269	2009	Asia	Eastern Asia	China	2.3.3	107.348	89.0888	gyrA_S83F	Yan et al. PLoS NTD 2015
ERR912271	ERR912271	2010	Asia	Eastern Asia	China	2.3.3	110.016	88.8834	gyrA_S83F	Yan et al. PLoS NTD 2015
ERR912272	ERR912272	2010	Asia	Eastern Asia	China	2.3.3	114.921	88.8122	gyrA_S83F	Yan et al. PLoS NTD 2015
ERR912598	ERR912598	2010	Asia	Eastern Asia	China	2.3.3	114.91	88.9062	gyrA_S83F	Yan et al. PLoS NTD 2015
ERR912605	ERR912605	2010	Asia	Eastern Asia	China	2.3.3	107.64	89.0487	gyrA_S83F	Yan et al. PLoS NTD 2015
ERR912607	ERR912607	2011	Asia	Eastern Asia	China	2.3.3	107.018	89.0648	gyrA_S83F	Yan et al. PLoS NTD 2015
ERR912608	ERR912608	2010	Asia	Eastern Asia	China	2.3.3	107.467	89.0676	gyrA_S83F	Yan et al. PLoS NTD 2015
ERR912609	ERR912609	2010	Asia	Eastern Asia	China	2.3.3	103.18	89.0757	gyrA_S83F	Yan et al. PLoS NTD 2015
ERR030077	ERR030077	1949	Africa	Northern Africa	Algeria	2.3	182.757	79.969	Wild-type	Zhou et al. PNAS 2014
ERR028973	ERR028973	1963	Asia	Southeastern Asia	Vietnam	2.3	107.926	79.9721	Wild-type	Zhou et al. PNAS 2014
ERR030087	ERR030087	1997	Asia	Southern Asia	India	2.3	187.108	79.9699	Wild-type	Zhou et al. PNAS 2014
ERR030115	ERR030115	1997	Asia	Southern Asia	Pakistan	2.3	80.2008	79.9628	Wild-type	Zhou et al. PNAS 2014
ERR030113	ERR030113	1998	Asia	Southern Asia	Pakistan	2.3	221.428	79.9732	Wild-type	Zhou et al. PNAS 2014
ERR028905	ERR028905	1999	Asia	Southeastern Asia	Cambodia	2.3.1	88.979	79.9815	Wild-type	Zhou et al. PNAS 2014
ERR030126	ERR030126	1999	Asia	Southern Asia	Nepal	2.3.3	139.833	79.9705	Wild-type	Zhou et al. PNAS 2014
ERR030102	ERR030102	1999	Asia	Southern Asia	Sri Lanka	2.3	80.7529	79.9743	gyrA_S83F	Zhou et al. PNAS 2014
ERR030076	ERR030076	1999	Asia	Southeastern Asia	Thailand	2.3	127.179	79.9652	Wild-type	Zhou et al. PNAS 2014
ERR030089	ERR030089	1999	Asia	Western Asia	Turkey	2.3	162.546	79.9683	Wild-type	Zhou et al. PNAS 2014
ERR028937	ERR028937	2000	Asia	Southeastern Asia	Cambodia	2.3.1	95.8178	79.9731	Wild-type	Zhou et al. PNAS 2014
ERR028989	ERR028989	2000	Africa	Central Africa	Chad	2.3	415.337	79.9839	Wild-type	Zhou et al. PNAS 2014
ERR030082	ERR030082	2000	Africa	Western Africa	Guinea	2.3	97.1143	79.9633	Wild-type	Zhou et al. PNAS 2014
ERR028963	ERR028963	2000	Asia	Southern Asia	India	2.3.3	289.433	79.9812	gyrA_S83F	Zhou et al. PNAS 2014
ERR028939	ERR028939	2001	Asia	Eastern Asia	China	2.3.3	566.306	79.9858	gyrA_S83F	Zhou et al. PNAS 2014
ERR030128	ERR030128	2001	Asia	Southern Asia	Pakistan	2.3	164.797	79.9678	Wild-type	Zhou et al. PNAS 2014
ERR028900	ERR028900	2001	Africa	Western Africa	Senegal	2.3	311.199	79.982	Wild-type	Zhou et al. PNAS 2014
ERR030065	ERR030065	2002	Asia	Southeastern Asia	Cambodia	2.3.1	45.13	79.9673	Wild-type	Zhou et al. PNAS 2014
ERR030141	ERR030141	2002	Africa	Western Africa	Guinea	2.3	368.452	79.9774	Wild-type	Zhou et al. PNAS 2014
ERR030117	ERR030117	2002	Africa	Western Africa	Guinea	2.3	50.3347	79.9577	Wild-type	Zhou et al. PNAS 2014
ERR030091	ERR030091	2002	Africa	Western Africa	Mali	2.3	91.3558	79.9599	Wild-type	Zhou et al. PNAS 2014
ERR030052	ERR030052	2003	Asia	Southern Asia	Pakistan	2.3	74.0929	79.9252	Wild-type	Zhou et al. PNAS 2014
ERR030061	ERR030061	2004	Asia	Southeastern Asia	Indonesia	2.3	100.422	79.9712	gyrA_S83Y	Zhou et al. PNAS 2014
ERR028991	ERR028991	2004	Africa	Western Africa	Senegal	2.3	64.6844	79.9693	Wild-type	Zhou et al. PNAS 2014
ERR028898	ERR028898	2004	Asia	Western Asia	Turkey	2.3	217.432	79.9816	Wild-type	Zhou et al. PNAS 2014
ERR030085	ERR030085	2005	Asia	Southeastern Asia	Cambodia	2.3	173.417	79.97	Wild-type	Zhou et al. PNAS 2014
ERR028936	ERR028936	2005	Asia	Southeastern Asia	Myanmar	2.3.2	39.0943	79.9686	gyrA_S83F	Zhou et al. PNAS 2014
ERR030137	ERR030137	2005	Asia	Southern Asia	Nepal	2.3	92.8642	79.9647	gyrA_S83Y	Zhou et al. PNAS 2014
ERR030111	ERR030111	2005	Asia	Southern Asia	Pakistan	2.3	436.647	79.9794	gyrA_S83F	Zhou et al. PNAS 2014
ERR030059	ERR030059	2005	Asia	Southeastern Asia	Vietnam	2.3	416.891	79.9772	Wild-type	Zhou et al. PNAS 2014
ERR030081	ERR030081	2006	Asia	Southern Asia	India	2.3	105.578	79.964	gyrA_S83Y	Zhou et al. PNAS 2014
ERR030092	ERR030092	2006	Africa	Western Africa	Mali	2.3	95.1241	79.9613	Wild-type	Zhou et al. PNAS 2014
ERR028965	ERR028965	2006	Africa	Western Africa	Senegal	2.3	456.884	79.9844	Wild-type	Zhou et al. PNAS 2014
ERR030100	ERR030100	1997	Asia	Southern Asia	Pakistan	2.3.3	172.597	79.9797	Wild-type	Zhou et al. PNAS 2014
ERR134170	ERR134170	2000	Asia	Southeastern Asia	Cambodia	2.3.1	192.303	99.9959	Wild-type	Zhou et al. PNAS 2014
ERR134186	ERR134186	2002	Asia	Southeastern Asia	Cambodia	2.3.1	153.842	99.995	Wild-type	Zhou et al. PNAS 2014
ERR134188	ERR134188	1999	Asia	Southeastern Asia	Cambodia	2.3.1	129.434	99.9956	Wild-type	Zhou et al. PNAS 2014
ERR134201	ERR134201	2005	Asia	Southeastern Asia	Myanmar	2.3.2	141.53	99.9951	gyrA_S83F	Zhou et al. PNAS 2014

## Sheet: Table_S2
Table S2: Sensititre AST results of Salmonella enterica serovar Paratyphi A stains isolated between 2016 and 2021 at SHCH and MBL-IPC
Sample	Date			gyrA mutation	Broth microdilution MIC (mg/L)												Disk Diffusion (mm)
		Lab	Sequenced		Penicillins	3GC				4GC	Carbapenems	Macrolides	2GFQ	4GFQ	Others		2GFQ
					AMP	CIX	CTZ	CTA	CTR	CEP	MEM	AZI	CIP	GAT	TRS	CHL	PEF (5 µg)
					S ≤ 8	S ≤ 1	S ≤ 1	S ≤ 1	S ≤ 1	S ≤ 1	S ≤ 2	WT ≤ 16	S ≤ 0.06	ND	S ≤ 2	S ≤ 8	S ≥ 24
					R > 8	R > 1	R > 4	R > 2	R > 2	R > 4	R > 8		R > 0.06	ND	R > 4	R > 8	R < 24
8280	2021-03-25	SHCH	No	ND	≤ 4 (S)	≤ 0.5 (S)	≤ 0.5 (S)	≤ 0.5 (S)	≤ 0.5 (S)	≤ 1 (S)	≤ 0.06 (S)	16 (WT)	1 (R)	0.5	≤ 1/19 (S)	≤ 8 (S)	12 (R)
8281	2021-03-25	SHCH	No	ND	≤ 4 (S)	≤ 0.5 (S)	≤ 0.5 (S)	≤ 0.5 (S)	≤ 0.5 (S)	≤ 1 (S)	≤ 0.06 (S)	16 (WT)	0.5 (R)	0.5	≤ 1/19 (S)	≤ 8 (S)	12 (R)
8278	2021-03-17	SHCH	No	ND	≤ 4 (S)	≤ 0.5 (S)	≤ 0.5 (S)	≤ 0.5 (S)	≤ 0.5 (S)	≤ 1 (S)	≤ 0.06 (S)	8 (WT)	1 (R)	0.5	≤ 1/19 (S)	≤ 8 (S)	13 (R)
8276	2021-03-13	SHCH	No	ND	≤ 4 (S)	≤ 0.5 (S)	≤ 0.5 (S)	≤ 0.5 (S)	≤ 0.5 (S)	≤ 1 (S)	≤ 0.06 (S)	16 (WT)	1 (R)	0.5	≤ 1/19 (S)	≤ 8 (S)	13 (R)
8274	2021-03-02	SHCH	No	ND	≤ 4 (S)	≤ 0.5 (S)	≤ 0.5 (S)	≤ 0.5 (S)	≤ 0.5 (S)	≤ 1 (S)	≤ 0.06 (S)	16 (WT)	0.5 (R)	0.5	≤ 1/19 (S)	≤ 8 (S)	13 (R)
8273	2021-03-01	SHCH	No	ND	≤ 4 (S)	≤ 0.5 (S)	≤ 0.5 (S)	≤ 0.5 (S)	≤ 0.5 (S)	≤ 1 (S)	≤ 0.06 (S)	16 (WT)	1 (R)	0.5	≤ 1/19 (S)	≤ 8 (S)	12 (R)
8268	2021-02-17	SHCH	No	ND	≤ 4 (S)	1 (S)	≤ 0.5 (S)	≤ 0.5 (S)	≤ 0.5 (S)	≤ 1 (S)	≤ 0.06 (S)	16 (WT)	1 (R)	1	≤ 1/19 (S)	16 (R)	13 (R)
8260	2021-02-15	SHCH	No	ND	≤ 4 (S)	≤ 0.5 (S)	≤ 0.5 (S)	≤ 0.5 (S)	≤ 0.5 (S)	≤ 1 (S)	≤ 0.06 (S)	16 (WT)	1 (R)	0.5	≤ 1/19 (S)	≤ 8 (S)	12 (R)
8256	2021-02-11	SHCH	No	ND	≤ 4 (S)	≤ 0.5 (S)	≤ 0.5 (S)	≤ 0.5 (S)	≤ 0.5 (S)	≤ 1 (S)	≤ 0.06 (S)	16 (WT)	1 (R)	0.5	≤ 1/19 (S)	≤ 8 (S)	11 (R)
8245	2021-01-28	SHCH	No	ND	≤ 4 (S)	≤ 0.5 (S)	≤ 0.5 (S)	≤ 0.5 (S)	≤ 0.5 (S)	≤ 1 (S)	≤ 0.06 (S)	16 (WT)	0.5 (R)	0.5	≤ 1/19 (S)	≤ 8 (S)	12 (R)
8238	2021-01-23	SHCH	No	ND	≤ 4 (S)	≤ 0.5 (S)	≤ 0.5 (S)	≤ 0.5 (S)	≤ 0.5 (S)	≤ 1 (S)	≤ 0.06 (S)	16 (WT)	1 (R)	0.5	≤ 1/19 (S)	16 (R)	12 (R)
8235	2021-01-21	SHCH	No	ND	≤ 4 (S)	≤ 0.5 (S)	≤ 0.5 (S)	≤ 0.5 (S)	≤ 0.5 (S)	≤ 1 (S)	≤ 0.06 (S)	16 (WT)	0.5 (R)	0.5	≤ 1/19 (S)	≤ 8 (S)	12 (R)
8223	2020-12-17	SHCH	No	ND	≤ 4 (S)	≤ 0.5 (S)	≤ 0.5 (S)	≤ 0.5 (S)	≤ 0.5 (S)	≤ 1 (S)	≤ 0.06 (S)	16 (WT)	1 (R)	0.5	≤ 1/19 (S)	≤ 8 (S)	13 (R)
8221	2020-12-16	SHCH	No	ND	≤ 4 (S)	≤ 0.5 (S)	≤ 0.5 (S)	≤ 0.5 (S)	≤ 0.5 (S)	≤ 1 (S)	≤ 0.06 (S)	16 (WT)	1 (R)	0.5	≤ 1/19 (S)	≤ 8 (S)	13 (R)
8218	2020-12-05	SHCH	No	ND	≤ 4 (S)	≤ 0.5 (S)	≤ 0.5 (S)	≤ 0.5 (S)	≤ 0.5 (S)	≤ 1 (S)	≤ 0.06 (S)	16 (WT)	1 (R)	0.5	≤ 1/19 (S)	16 (R)	12 (R)
8213	2020-11-27	SHCH	No	ND	≤ 4 (S)	≤ 0.5 (S)	≤ 0.5 (S)	≤ 0.5 (S)	≤ 0.5 (S)	≤ 1 (S)	≤ 0.06 (S)	16 (WT)	1 (R)	0.5	≤ 1/19 (S)	≤ 8 (S)	13 (R)
8215	2020-11-24	SHCH	No	ND	≤ 4 (S)	≤ 0.5 (S)	≤ 0.5 (S)	≤ 0.5 (S)	≤ 0.5 (S)	≤ 1 (S)	≤ 0.06 (S)	16 (WT)	1 (R)	0.5	≤ 1/19 (S)	≤ 8 (S)	13 (R)
8203	2020-11-14	SHCH	No	ND	≤ 4 (S)	≤ 0.5 (S)	≤ 0.5 (S)	≤ 0.5 (S)	≤ 0.5 (S)	≤ 1 (S)	≤ 0.06 (S)	16 (WT)	0.5 (R)	1	≤ 1/19 (S)	≤ 8 (S)	12 (R)
8199	2020-11-13	SHCH	No	ND	≤ 4 (S)	≤ 0.5 (S)	≤ 0.5 (S)	≤ 0.5 (S)	≤ 0.5 (S)	≤ 1 (S)	≤ 0.06 (S)	16 (WT)	0.5 (R)	0.5	≤ 1/19 (S)	≤ 8 (S)	12 (R)
8193	2020-11-08	SHCH	No	ND	≤ 4 (S)	≤ 0.5 (S)	≤ 0.5 (S)	≤ 0.5 (S)	≤ 0.5 (S)	≤ 1 (S)	≤ 0.06 (S)	16 (WT)	1 (R)	0.5	≤ 1/19 (S)	≤ 8 (S)	11 (R)
8188	2020-11-05	SHCH	No	ND	≤ 4 (S)	≤ 0.5 (S)	≤ 0.5 (S)	≤ 0.5 (S)	≤ 0.5 (S)	≤ 1 (S)	≤ 0.06 (S)	16 (WT)	4 (R)	2	≤ 1/19 (S)	16 (R)	10 (R)
8180	2020-10-23	SHCH	No	ND	≤ 4 (S)	≤ 0.5 (S)	≤ 0.5 (S)	≤ 0.5 (S)	≤ 0.5 (S)	≤ 1 (S)	≤ 0.06 (S)	16 (WT)	1 (R)	0.5	≤ 1/19 (S)	≤ 8 (S)	14 (R)
8160	2020-09-30	SHCH	No	ND	≤ 4 (S)	≤ 0.5 (S)	≤ 0.5 (S)	≤ 0.5 (S)	≤ 0.5 (S)	≤ 1 (S)	≤ 0.06 (S)	16 (WT)	0.5 (R)	0.5	≤ 1/19 (S)	≤ 8 (S)	12 (R)
8158	2020-09-27	SHCH	No	ND	≤ 4 (S)	≤ 0.5 (S)	≤ 0.5 (S)	≤ 0.5 (S)	≤ 0.5 (S)	≤ 1 (S)	≤ 0.06 (S)	16 (WT)	1 (R)	0.5	≤ 1/19 (S)	≤ 8 (S)	12 (R)
8155	2020-09-23	SHCH	No	ND	≤ 4 (S)	≤ 0.5 (S)	≤ 0.5 (S)	≤ 0.5 (S)	≤ 0.5 (S)	≤ 1 (S)	≤ 0.06 (S)	16 (WT)	0.5 (R)	0.5	≤ 1/19 (S)	≤ 8 (S)	12 (R)
8143	2020-09-09	SHCH	No	ND	≤ 4 (S)	≤ 0.5 (S)	≤ 0.5 (S)	≤ 0.5 (S)	≤ 0.5 (S)	≤ 1 (S)	≤ 0.06 (S)	16 (WT)	1 (R)	0.5	≤ 1/19 (S)	16 (R)	12 (R)
8144	2020-09-09	SHCH	No	ND	≤ 4 (S)	≤ 0.5 (S)	≤ 0.5 (S)	≤ 0.5 (S)	≤ 0.5 (S)	≤ 1 (S)	≤ 0.06 (S)	16 (WT)	1 (R)	0.5	≤ 1/19 (S)	≤ 8 (S)	13 (R)
8141	2020-09-08	SHCH	No	ND	≤ 4 (S)	≤ 0.5 (S)	≤ 0.5 (S)	≤ 0.5 (S)	≤ 0.5 (S)	≤ 1 (S)	≤ 0.06 (S)	16 (WT)	0.5 (R)	0.5	≤ 1/19 (S)	≤ 8 (S)	13 (R)
RES21-0054	2020-09-02	MBL-IPC	Yes	gyrA-S83F	≤ 4 (S)	≤ 0.5 (S)	≤ 0.5 (S)	≤ 0.5 (S)	≤ 0.5 (S)	≤ 1 (S)	≤ 0.06 (S)	8 (WT)	0.5 (R)	0.5	≤ 1/19 (S)	≤ 8 (S)	13 (R)
8137	2020-08-27	SHCH	No	ND	≤ 4 (S)	≤ 0.5 (S)	≤ 0.5 (S)	≤ 0.5 (S)	≤ 0.5 (S)	≤ 1 (S)	≤ 0.06 (S)	16 (WT)	0.5 (R)	0.5	≤ 1/19 (S)	≤ 8 (S)	12 (R)
8134	2020-08-19	SHCH	No	ND	≤ 4 (S)	≤ 0.5 (S)	≤ 0.5 (S)	≤ 0.5 (S)	≤ 0.5 (S)	≤ 1 (S)	≤ 0.06 (S)	16 (WT)	1 (R)	0.5	≤ 1/19 (S)	16 (R)	14 (R)
8132	2020-08-10	SHCH	No	ND	≤ 4 (S)	≤ 0.5 (S)	≤ 0.5 (S)	≤ 0.5 (S)	≤ 0.5 (S)	≤ 1 (S)	≤ 0.06 (S)	16 (WT)	0.5 (R)	0.5	≤ 1/19 (S)	≤ 8 (S)	13 (R)
RES21-0053	2020-08-07	MBL-IPC	Yes	gyrA-S83F	≤ 4 (S)	≤ 0.5 (S)	≤ 0.5 (S)	≤ 0.5 (S)	≤ 0.5 (S)	≤ 1 (S)	≤ 0.06 (S)	16 (WT)	0.5 (R)	0.5	≤ 1/19 (S)	≤ 8 (S)	15 (R)
RES21-0052	2020-07-30	MBL-IPC	Yes	gyrA-S83F	≤ 4 (S)	≤ 0.5 (S)	≤ 0.5 (S)	≤ 0.5 (S)	≤ 0.5 (S)	≤ 1 (S)	≤ 0.06 (S)	8 (WT)	1 (R)	0.5	≤ 1/19 (S)	≤ 8 (S)	14 (R)
8121	2020-07-26	SHCH	No	ND	≤ 4 (S)	≤ 0.5 (S)	≤ 0.5 (S)	≤ 0.5 (S)	≤ 0.5 (S)	≤ 1 (S)	≤ 0.06 (S)	8 (WT)	0.5 (R)	0.5	≤ 1/19 (S)	≤ 8 (S)	13 (R)
RES21-0051	2020-07-14	MBL-IPC	Yes	gyrA-S83F	≤ 4 (S)	≤ 0.5 (S)	≤ 0.5 (S)	≤ 0.5 (S)	≤ 0.5 (S)	≤ 1 (S)	≤ 0.06 (S)	16 (WT)	1 (R)	0.5	≤ 1/19 (S)	≤ 8 (S)	13 (R)
8107	2020-07-11	SHCH	No	ND	≤ 4 (S)	≤ 0.5 (S)	≤ 0.5 (S)	≤ 0.5 (S)	≤ 0.5 (S)	≤ 1 (S)	≤ 0.06 (S)	32	0.5 (R)	0.5	≤ 1/19 (S)	≤ 8 (S)	13 (R)
RES21-0050	2020-07-02	MBL-IPC	Yes	gyrA-S83F	≤ 4 (S)	≤ 0.5 (S)	≤ 0.5 (S)	≤ 0.5 (S)	≤ 0.5 (S)	≤ 1 (S)	≤ 0.06 (S)	16 (WT)	1 (R)	0.5	≤ 1/19 (S)	≤ 8 (S)	15 (R)
8082	2020-06-05	SHCH	No	ND	≤ 4 (S)	≤ 0.5 (S)	≤ 0.5 (S)	≤ 0.5 (S)	≤ 0.5 (S)	≤ 1 (S)	≤ 0.06 (S)	16 (WT)	0.5 (R)	0.5	≤ 1/19 (S)	≤ 8 (S)	13 (R)
8083	2020-06-05	SHCH	No	ND	≤ 4 (S)	≤ 0.5 (S)	≤ 0.5 (S)	≤ 0.5 (S)	≤ 0.5 (S)	≤ 1 (S)	≤ 0.06 (S)	16 (WT)	1 (R)	0.5	≤ 1/19 (S)	≤ 8 (S)	12 (R)
8078	2020-06-04	SHCH	No	ND	≤ 4 (S)	≤ 0.5 (S)	≤ 0.5 (S)	≤ 0.5 (S)	≤ 0.5 (S)	≤ 1 (S)	≤ 0.06 (S)	16 (WT)	0.5 (R)	0.5	≤ 1/19 (S)	≤ 8 (S)	12 (R)
RES21-0047	2020-06-03	MBL-IPC	Yes	gyrA-S83F	≤ 4 (S)	≤ 0.5 (S)	≤ 0.5 (S)	≤ 0.5 (S)	≤ 0.5 (S)	≤ 1 (S)	≤ 0.06 (S)	16 (WT)	1 (R)	0.5	≤ 1/19 (S)	≤ 8 (S)	15 (R)
8075	2020-06-01	SHCH	No	ND	≤ 4 (S)	≤ 0.5 (S)	≤ 0.5 (S)	≤ 0.5 (S)	≤ 0.5 (S)	≤ 1 (S)	≤ 0.06 (S)	16 (WT)	0.5 (R)	0.5	≤ 1/19 (S)	≤ 8 (S)	12 (R)
8066	2020-05-24	SHCH	No	ND	≤ 4 (S)	≤ 0.5 (S)	≤ 0.5 (S)	≤ 0.5 (S)	≤ 0.5 (S)	≤ 1 (S)	≤ 0.06 (S)	16 (WT)	1 (R)	0.5	≤ 1/19 (S)	≤ 8 (S)	10 (R)
8061	2020-05-20	SHCH	No	ND	≤ 4 (S)	≤ 0.5 (S)	≤ 0.5 (S)	≤ 0.5 (S)	≤ 0.5 (S)	≤ 1 (S)	≤ 0.06 (S)	16 (WT)	1 (R)	0.5	≤ 1/19 (S)	≤ 8 (S)	14 (R)
RES21-0045	2020-05-16	MBL-IPC	Yes	gyrA-S83F	≤ 4 (S)	≤ 0.5 (S)	≤ 0.5 (S)	≤ 0.5 (S)	≤ 0.5 (S)	≤ 1 (S)	≤ 0.06 (S)	16 (WT)	1 (R)	0.5	≤ 1/19 (S)	≤ 8 (S)	14 (R)
RES21-0044	2020-05-15	MBL-IPC	Yes	gyrA-S83F	≤ 4 (S)	≤ 0.5 (S)	≤ 0.5 (S)	≤ 0.5 (S)	≤ 0.5 (S)	≤ 1 (S)	≤ 0.06 (S)	16 (WT)	1 (R)	0.5	≤ 1/19 (S)	≤ 8 (S)	13 (R)
8064	2020-05-15	SHCH	No	ND	≤ 4 (S)	≤ 0.5 (S)	≤ 0.5 (S)	≤ 0.5 (S)	≤ 0.5 (S)	≤ 1 (S)	≤ 0.06 (S)	16 (WT)	0.5 (R)	0.5	≤ 1/19 (S)	≤ 8 (S)	11 (R)
8053	2020-05-06	SHCH	No	ND	≤ 4 (S)	≤ 0.5 (S)	≤ 0.5 (S)	≤ 0.5 (S)	≤ 0.5 (S)	≤ 1 (S)	≤ 0.06 (S)	16 (WT)	1 (R)	1	≤ 1/19 (S)	≤ 8 (S)	12 (R)
8074	2020-05-05	SHCH	No	ND	≤ 4 (S)	≤ 0.5 (S)	≤ 0.5 (S)	≤ 0.5 (S)	≤ 0.5 (S)	≤ 1 (S)	≤ 0.06 (S)	16 (WT)	1 (R)	0.5	≤ 1/19 (S)	≤ 8 (S)	11 (R)
RES21-0043	2020-05-04	MBL-IPC	Yes	gyrA-S83F	≤ 4 (S)	≤ 0.5 (S)	≤ 0.5 (S)	≤ 0.5 (S)	≤ 0.5 (S)	≤ 1 (S)	≤ 0.06 (S)	16 (WT)	1 (R)	0.5	≤ 1/19 (S)	≤ 8 (S)	15 (R)
8049	2020-05-04	SHCH	No	ND	≤ 4 (S)	≤ 0.5 (S)	≤ 0.5 (S)	≤ 0.5 (S)	≤ 0.5 (S)	≤ 1 (S)	≤ 0.06 (S)	16 (WT)	0.5 (R)	0.5	≤ 1/19 (S)	≤ 8 (S)	13 (R)
8051	2020-05-04	SHCH	No	ND	≤ 4 (S)	≤ 0.5 (S)	≤ 0.5 (S)	≤ 0.5 (S)	≤ 0.5 (S)	≤ 1 (S)	≤ 0.06 (S)	16 (WT)	0.5 (R)	0.5	≤ 1/19 (S)	≤ 8 (S)	13 (R)
8050	2020-05-03	SHCH	No	ND	≤ 4 (S)	≤ 0.5 (S)	≤ 0.5 (S)	≤ 0.5 (S)	≤ 0.5 (S)	≤ 1 (S)	≤ 0.06 (S)	8 (WT)	0.5 (R)	0.5	≤ 1/19 (S)	≤ 8 (S)	12 (R)
RES21-0041	2020-04-28	MBL-IPC	Yes	gyrA-S83F	≤ 4 (S)	≤ 0.5 (S)	≤ 0.5 (S)	≤ 0.5 (S)	≤ 0.5 (S)	≤ 1 (S)	≤ 0.06 (S)	8 (WT)	1 (R)	0.5	≤ 1/19 (S)	≤ 8 (S)	14 (R)
8037	2020-04-24	SHCH	No	ND	≤ 4 (S)	≤ 0.5 (S)	≤ 0.5 (S)	≤ 0.5 (S)	≤ 0.5 (S)	≤ 1 (S)	≤ 0.06 (S)	16 (WT)	0.5 (R)	0.5	≤ 1/19 (S)	≤ 8 (S)	12 (R)
8043	2020-04-23	SHCH	No	ND	≤ 4 (S)	≤ 0.5 (S)	≤ 0.5 (S)	≤ 0.5 (S)	≤ 0.5 (S)	≤ 1 (S)	≤ 0.06 (S)	16 (WT)	0.5 (R)	0.5	≤ 1/19 (S)	≤ 8 (S)	12 (R)
8041	2020-04-22	SHCH	No	ND	≤ 4 (S)	≤ 0.5 (S)	≤ 0.5 (S)	≤ 0.5 (S)	≤ 0.5 (S)	≤ 1 (S)	≤ 0.06 (S)	16 (WT)	0.5 (R)	0.5	≤ 1/19 (S)	≤ 8 (S)	12 (R)
RES21-0040	2020-04-20	MBL-IPC	Yes	gyrA-S83F	≤ 4 (S)	≤ 0.5 (S)	≤ 0.5 (S)	≤ 0.5 (S)	≤ 0.5 (S)	≤ 1 (S)	≤ 0.06 (S)	16 (WT)	1 (R)	0.5	≤ 1/19 (S)	≤ 8 (S)	14 (R)
8040	2020-04-20	SHCH	No	ND	≤ 4 (S)	≤ 0.5 (S)	≤ 0.5 (S)	≤ 0.5 (S)	≤ 0.5 (S)	≤ 1 (S)	≤ 0.06 (S)	16 (WT)	0.5 (R)	0.5	≤ 1/19 (S)	≤ 8 (S)	12 (R)
8032	2020-04-18	SHCH	No	ND	≤ 4 (S)	≤ 0.5 (S)	≤ 0.5 (S)	≤ 0.5 (S)	≤ 0.5 (S)	≤ 1 (S)	≤ 0.06 (S)	16 (WT)	0.5 (R)	0.5	≤ 1/19 (S)	≤ 8 (S)	12 (R)
8033	2020-04-18	SHCH	No	ND	≤ 4 (S)	≤ 0.5 (S)	≤ 0.5 (S)	≤ 0.5 (S)	≤ 0.5 (S)	≤ 1 (S)	≤ 0.06 (S)	8 (WT)	0.5 (R)	0.5	≤ 1/19 (S)	≤ 8 (S)	13 (R)
8026	2020-04-16	SHCH	No	ND	≤ 4 (S)	≤ 0.5 (S)	≤ 0.5 (S)	≤ 0.5 (S)	≤ 0.5 (S)	≤ 1 (S)	≤ 0.06 (S)	16 (WT)	0.5 (R)	0.5	≤ 1/19 (S)	≤ 8 (S)	13 (R)
8025	2020-04-15	SHCH	No	ND	≤ 4 (S)	≤ 0.5 (S)	≤ 0.5 (S)	≤ 0.5 (S)	≤ 0.5 (S)	≤ 1 (S)	≤ 0.06 (S)	16 (WT)	1 (R)	0.5	≤ 1/19 (S)	≤ 8 (S)	14 (R)
RES21-0038	2020-04-11	MBL-IPC	Yes	gyrA-S83F	≤ 4 (S)	≤ 0.5 (S)	≤ 0.5 (S)	≤ 0.5 (S)	≤ 0.5 (S)	≤ 1 (S)	≤ 0.06 (S)	8 (WT)	0.5 (R)	0.5	≤ 1/19 (S)	≤ 8 (S)	13 (R)
8023	2020-04-10	SHCH	No	ND	≤ 4 (S)	≤ 0.5 (S)	≤ 0.5 (S)	≤ 0.5 (S)	≤ 0.5 (S)	≤ 1 (S)	≤ 0.06 (S)	16 (WT)	0.5 (R)	0.5	≤ 1/19 (S)	≤ 8 (S)	11 (R)
8019	2020-04-09	SHCH	No	ND	≤ 4 (S)	≤ 0.5 (S)	≤ 0.5 (S)	≤ 0.5 (S)	≤ 0.5 (S)	≤ 1 (S)	≤ 0.06 (S)	16 (WT)	0.5 (R)	1	≤ 1/19 (S)	≤ 8 (S)	12 (R)
8021	2020-04-09	SHCH	No	ND	≤ 4 (S)	≤ 0.5 (S)	≤ 0.5 (S)	≤ 0.5 (S)	≤ 0.5 (S)	≤ 1 (S)	≤ 0.06 (S)	8 (WT)	0.5 (R)	0.5	≤ 1/19 (S)	≤ 8 (S)	12 (R)
8018	2020-04-08	SHCH	No	ND	≤ 4 (S)	≤ 0.5 (S)	≤ 0.5 (S)	≤ 0.5 (S)	≤ 0.5 (S)	≤ 1 (S)	≤ 0.06 (S)	16 (WT)	0.5 (R)	0.5	≤ 1/19 (S)	≤ 8 (S)	12 (R)
RES21-0037	2020-04-07	MBL-IPC	Yes	gyrA-S83F	≤ 4 (S)	≤ 0.5 (S)	≤ 0.5 (S)	≤ 0.5 (S)	≤ 0.5 (S)	≤ 1 (S)	≤ 0.06 (S)	16 (WT)	1 (R)	0.5	≤ 1/19 (S)	≤ 8 (S)	12 (R)
RES21-0034	2020-04-06	MBL-IPC	Yes	gyrA-S83F	≤ 4 (S)	≤ 0.5 (S)	≤ 0.5 (S)	≤ 0.5 (S)	≤ 0.5 (S)	≤ 1 (S)	≤ 0.06 (S)	16 (WT)	1 (R)	0.5	≤ 1/19 (S)	≤ 8 (S)	14 (R)
RES21-0035	2020-04-06	MBL-IPC	Yes	gyrA-S83F	≤ 4 (S)	≤ 0.5 (S)	≤ 0.5 (S)	≤ 0.5 (S)	≤ 0.5 (S)	≤ 1 (S)	≤ 0.06 (S)	16 (WT)	1 (R)	0.5	≤ 1/19 (S)	≤ 8 (S)	16 (R)
RES21-0036	2020-04-06	MBL-IPC	Yes	gyrA-S83F	≤ 4 (S)	≤ 0.5 (S)	≤ 0.5 (S)	≤ 0.5 (S)	≤ 0.5 (S)	≤ 1 (S)	≤ 0.06 (S)	8 (WT)	0.5 (R)	0.5	≤ 1/19 (S)	≤ 8 (S)	19 (R)
8017	2020-04-05	SHCH	No	ND	≤ 4 (S)	≤ 0.5 (S)	≤ 0.5 (S)	≤ 0.5 (S)	≤ 0.5 (S)	≤ 1 (S)	≤ 0.06 (S)	8 (WT)	0.5 (R)	0.5	≤ 1/19 (S)	≤ 8 (S)	13 (R)
RES21-0033	2020-04-04	MBL-IPC	Yes	gyrA-S83F	≤ 4 (S)	≤ 0.5 (S)	≤ 0.5 (S)	≤ 0.5 (S)	≤ 0.5 (S)	≤ 1 (S)	≤ 0.06 (S)	16 (WT)	1 (R)	0.5	≤ 1/19 (S)	≤ 8 (S)	16 (R)
8015	2020-04-04	SHCH	No	ND	≤ 4 (S)	≤ 0.5 (S)	≤ 0.5 (S)	≤ 0.5 (S)	≤ 0.5 (S)	≤ 1 (S)	≤ 0.06 (S)	16 (WT)	1 (R)	0.5	≤ 1/19 (S)	≤ 8 (S)	12 (R)
RES21-0032	2020-04-03	MBL-IPC	Yes	gyrA-S83F	≤ 4 (S)	≤ 0.5 (S)	≤ 0.5 (S)	≤ 0.5 (S)	≤ 0.5 (S)	≤ 1 (S)	≤ 0.06 (S)	16 (WT)	1 (R)	0.5	≤ 1/19 (S)	≤ 8 (S)	14 (R)
RES21-0031	2020-04-02	MBL-IPC	Yes	gyrA-S83F	≤ 4 (S)	≤ 0.5 (S)	≤ 0.5 (S)	≤ 0.5 (S)	≤ 0.5 (S)	≤ 1 (S)	≤ 0.06 (S)	8 (WT)	1 (R)	0.5	≤ 1/19 (S)	≤ 8 (S)	16 (R)
RES21-0030	2020-03-31	MBL-IPC	Yes	gyrA-S83F	≤ 4 (S)	≤ 0.5 (S)	≤ 0.5 (S)	≤ 0.5 (S)	≤ 0.5 (S)	≤ 1 (S)	≤ 0.06 (S)	16 (WT)	1 (R)	0.5	≤ 1/19 (S)	≤ 8 (S)	13 (R)
8011	2020-03-31	SHCH	No	ND	≤ 4 (S)	≤ 0.5 (S)	≤ 0.5 (S)	≤ 0.5 (S)	≤ 0.5 (S)	≤ 1 (S)	≤ 0.06 (S)	16 (WT)	0.5 (R)	0.5	≤ 1/19 (S)	≤ 8 (S)	13 (R)
8013	2020-03-31	SHCH	No	ND	≤ 4 (S)	≤ 0.5 (S)	≤ 0.5 (S)	≤ 0.5 (S)	≤ 0.5 (S)	≤ 1 (S)	≤ 0.06 (S)	16 (WT)	0.5 (R)	0.5	≤ 1/19 (S)	≤ 8 (S)	12 (R)
RES21-0029	2020-03-30	MBL-IPC	Yes	gyrA-S83F	≤ 4 (S)	≤ 0.5 (S)	≤ 0.5 (S)	≤ 0.5 (S)	≤ 0.5 (S)	≤ 1 (S)	≤ 0.06 (S)	16 (WT)	1 (R)	0.5	≤ 1/19 (S)	≤ 8 (S)	14 (R)
8009	2020-03-30	SHCH	No	ND	≤ 4 (S)	≤ 0.5 (S)	≤ 0.5 (S)	≤ 0.5 (S)	≤ 0.5 (S)	≤ 1 (S)	≤ 0.06 (S)	16 (WT)	0.5 (R)	0.5	≤ 1/19 (S)	≤ 8 (S)	12 (R)
8010	2020-03-30	SHCH	No	ND	≤ 4 (S)	≤ 0.5 (S)	≤ 0.5 (S)	≤ 0.5 (S)	≤ 0.5 (S)	≤ 1 (S)	≤ 0.06 (S)	8 (WT)	0.5 (R)	0.5	≤ 1/19 (S)	≤ 8 (S)	12 (R)
8008	2020-03-29	SHCH	No	ND	≤ 4 (S)	≤ 0.5 (S)	≤ 0.5 (S)	≤ 0.5 (S)	≤ 0.5 (S)	≤ 1 (S)	≤ 0.06 (S)	16 (WT)	0.5 (R)	0.5	≤ 1/19 (S)	≤ 8 (S)	12 (R)
8005	2020-03-28	SHCH	No	ND	≤ 4 (S)	≤ 0.5 (S)	≤ 0.5 (S)	≤ 0.5 (S)	≤ 0.5 (S)	≤ 1 (S)	≤ 0.06 (S)	16 (WT)	0.5 (R)	0.5	≤ 1/19 (S)	≤ 8 (S)	13 (R)
RES21-0027	2020-03-27	MBL-IPC	Yes	gyrA-S83F	≤ 4 (S)	≤ 0.5 (S)	≤ 0.5 (S)	≤ 0.5 (S)	≤ 0.5 (S)	≤ 1 (S)	≤ 0.06 (S)	16 (WT)	1 (R)	0.5	≤ 1/19 (S)	≤ 8 (S)	13 (R)
RES21-0028	2020-03-27	MBL-IPC	Yes	gyrA-S83F	≤ 4 (S)	≤ 0.5 (S)	≤ 0.5 (S)	≤ 0.5 (S)	≤ 0.5 (S)	≤ 1 (S)	≤ 0.06 (S)	16 (WT)	1 (R)	0.5	≤ 1/19 (S)	≤ 8 (S)	13 (R)
8006	2020-03-27	SHCH	No	ND	≤ 4 (S)	≤ 0.5 (S)	≤ 0.5 (S)	≤ 0.5 (S)	≤ 0.5 (S)	≤ 1 (S)	≤ 0.06 (S)	8 (WT)	0.5 (R)	0.5	≤ 1/19 (S)	≤ 8 (S)	14 (R)
8007	2020-03-27	SHCH	No	ND	≤ 4 (S)	≤ 0.5 (S)	≤ 0.5 (S)	≤ 0.5 (S)	≤ 0.5 (S)	≤ 1 (S)	≤ 0.06 (S)	16 (WT)	1 (R)	0.5	≤ 1/19 (S)	≤ 8 (S)	11 (R)
RES21-0026	2020-03-26	MBL-IPC	Yes	gyrA-S83F	≤ 4 (S)	≤ 0.5 (S)	≤ 0.5 (S)	≤ 0.5 (S)	≤ 0.5 (S)	≤ 1 (S)	≤ 0.06 (S)	16 (WT)	1 (R)	0.5	≤ 1/19 (S)	≤ 8 (S)	13 (R)
RES21-0025	2020-03-24	MBL-IPC	Yes	gyrA-S83F	≤ 4 (S)	≤ 0.5 (S)	≤ 0.5 (S)	≤ 0.5 (S)	≤ 0.5 (S)	≤ 1 (S)	≤ 0.06 (S)	16 (WT)	0.5 (R)	0.5	≤ 1/19 (S)	≤ 8 (S)	13 (R)
8002	2020-03-23	SHCH	No	ND	≤ 4 (S)	≤ 0.5 (S)	≤ 0.5 (S)	≤ 0.5 (S)	≤ 0.5 (S)	≤ 1 (S)	≤ 0.06 (S)	16 (WT)	0.5 (R)	0.5	≤ 1/19 (S)	≤ 8 (S)	11 (R)
8001	2020-03-22	SHCH	No	ND	≤ 4 (S)	≤ 0.5 (S)	≤ 0.5 (S)	≤ 0.5 (S)	≤ 0.5 (S)	≤ 1 (S)	≤ 0.06 (S)	16 (WT)	1 (R)	0.5	≤ 1/19 (S)	≤ 8 (S)	12 (R)
7999	2020-03-21	SHCH	No	ND	≤ 4 (S)	≤ 0.5 (S)	≤ 0.5 (S)	≤ 0.5 (S)	≤ 0.5 (S)	≤ 1 (S)	≤ 0.06 (S)	8 (WT)	0.5 (R)	0.5	≤ 1/19 (S)	≤ 8 (S)	10 (R)
8000	2020-03-21	SHCH	No	ND	≤ 4 (S)	≤ 0.5 (S)	≤ 0.5 (S)	≤ 0.5 (S)	≤ 0.5 (S)	≤ 1 (S)	≤ 0.06 (S)	16 (WT)	0.5 (R)	0.5	≤ 1/19 (S)	≤ 8 (S)	13 (R)
RES21-0024	2020-03-20	MBL-IPC	Yes	gyrA-S83F	≤ 4 (S)	≤ 0.5 (S)	≤ 0.5 (S)	≤ 0.5 (S)	≤ 0.5 (S)	≤ 1 (S)	≤ 0.06 (S)	16 (WT)	1 (R)	0.5	≤ 1/19 (S)	≤ 8 (S)	13 (R)
RES21-0023	2020-03-19	MBL-IPC	Yes	gyrA-S83F	≤ 4 (S)	≤ 0.5 (S)	≤ 0.5 (S)	≤ 0.5 (S)	≤ 0.5 (S)	≤ 1 (S)	≤ 0.06 (S)	16 (WT)	1 (R)	0.5	≤ 1/19 (S)	≤ 8 (S)	14 (R)
7994	2020-03-17	SHCH	No	ND	≤ 4 (S)	≤ 0.5 (S)	≤ 0.5 (S)	≤ 0.5 (S)	≤ 0.5 (S)	≤ 1 (S)	≤ 0.06 (S)	16 (WT)	1 (R)	0.5	≤ 1/19 (S)	≤ 8 (S)	13 (R)
7995	2020-03-17	SHCH	No	ND	≤ 4 (S)	≤ 0.5 (S)	≤ 0.5 (S)	≤ 0.5 (S)	≤ 0.5 (S)	≤ 1 (S)	≤ 0.06 (S)	16 (WT)	0.5 (R)	0.5	≤ 1/19 (S)	≤ 8 (S)	13 (R)
7996	2020-03-17	SHCH	No	ND	≤ 4 (S)	≤ 0.5 (S)	≤ 0.5 (S)	≤ 0.5 (S)	≤ 0.5 (S)	≤ 1 (S)	≤ 0.06 (S)	16 (WT)	1 (R)	0.5	≤ 1/19 (S)	≤ 8 (S)	12 (R)
7997	2020-03-16	SHCH	No	ND	≤ 4 (S)	≤ 0.5 (S)	≤ 0.5 (S)	≤ 0.5 (S)	≤ 0.5 (S)	≤ 1 (S)	≤ 0.06 (S)	16 (WT)	1 (R)	0.5	≤ 1/19 (S)	≤ 8 (S)	13 (R)
7991	2020-03-15	SHCH	No	ND	≤ 4 (S)	≤ 0.5 (S)	≤ 0.5 (S)	≤ 0.5 (S)	≤ 0.5 (S)	≤ 1 (S)	≤ 0.06 (S)	16 (WT)	1 (R)	0.5	≤ 1/19 (S)	≤ 8 (S)	13 (R)
7992	2020-03-15	SHCH	No	ND	≤ 4 (S)	≤ 0.5 (S)	≤ 0.5 (S)	≤ 0.5 (S)	≤ 0.5 (S)	≤ 1 (S)	≤ 0.06 (S)	16 (WT)	0.5 (R)	0.5	≤ 1/19 (S)	≤ 8 (S)	12 (R)
7990	2020-03-14	SHCH	No	ND	≤ 4 (S)	≤ 0.5 (S)	≤ 0.5 (S)	≤ 0.5 (S)	≤ 0.5 (S)	≤ 1 (S)	≤ 0.06 (S)	16 (WT)	0.5 (R)	0.5	≤ 1/19 (S)	≤ 8 (S)	12 (R)
7986	2020-03-13	SHCH	No	ND	≤ 4 (S)	≤ 0.5 (S)	≤ 0.5 (S)	≤ 0.5 (S)	≤ 0.5 (S)	≤ 1 (S)	≤ 0.06 (S)	8 (WT)	0.5 (R)	0.5	≤ 1/19 (S)	≤ 8 (S)	12 (R)
7988	2020-03-13	SHCH	No	ND	≤ 4 (S)	≤ 0.5 (S)	≤ 0.5 (S)	≤ 0.5 (S)	≤ 0.5 (S)	≤ 1 (S)	≤ 0.06 (S)	16 (WT)	0.5 (R)	1	≤ 1/19 (S)	16 (R)	12 (R)
7982	2020-03-12	SHCH	No	ND	≤ 4 (S)	≤ 0.5 (S)	≤ 0.5 (S)	≤ 0.5 (S)	≤ 0.5 (S)	≤ 1 (S)	≤ 0.06 (S)	16 (WT)	0.5 (R)	0.5	≤ 1/19 (S)	≤ 8 (S)	12 (R)
7985	2020-03-12	SHCH	No	ND	≤ 4 (S)	≤ 0.5 (S)	≤ 0.5 (S)	≤ 0.5 (S)	≤ 0.5 (S)	≤ 1 (S)	≤ 0.06 (S)	16 (WT)	0.5 (R)	0.5	≤ 1/19 (S)	≤ 8 (S)	12 (R)
RES21-0022	2020-03-11	MBL-IPC	Yes	gyrA-S83F	≤ 4 (S)	≤ 0.5 (S)	≤ 0.5 (S)	≤ 0.5 (S)	≤ 0.5 (S)	≤ 1 (S)	≤ 0.06 (S)	8 (WT)	1 (R)	0.5	≤ 1/19 (S)	≤ 8 (S)	12 (R)
7981	2020-03-11	SHCH	No	ND	≤ 4 (S)	≤ 0.5 (S)	≤ 0.5 (S)	≤ 0.5 (S)	≤ 0.5 (S)	≤ 1 (S)	≤ 0.06 (S)	8 (WT)	0.5 (R)	0.5	≤ 1/19 (S)	≤ 8 (S)	12 (R)
7984	2020-03-11	SHCH	No	ND	≤ 4 (S)	≤ 0.5 (S)	≤ 0.5 (S)	≤ 0.5 (S)	≤ 0.5 (S)	≤ 1 (S)	≤ 0.06 (S)	16 (WT)	1 (R)	0.5	≤ 1/19 (S)	≤ 8 (S)	13 (R)
7979	2020-03-09	SHCH	No	ND	≤ 4 (S)	≤ 0.5 (S)	≤ 0.5 (S)	≤ 0.5 (S)	≤ 0.5 (S)	≤ 1 (S)	≤ 0.06 (S)	16 (WT)	0.5 (R)	0.5	≤ 1/19 (S)	≤ 8 (S)	12 (R)
7977	2020-03-08	SHCH	No	ND	≤ 4 (S)	≤ 0.5 (S)	≤ 0.5 (S)	≤ 0.5 (S)	≤ 0.5 (S)	≤ 1 (S)	≤ 0.06 (S)	8 (WT)	0.5 (R)	0.5	≤ 1/19 (S)	16 (R)	13 (R)
7978	2020-03-08	SHCH	No	ND	≤ 4 (S)	≤ 0.5 (S)	≤ 0.5 (S)	≤ 0.5 (S)	≤ 0.5 (S)	≤ 1 (S)	≤ 0.06 (S)	8 (WT)	0.5 (R)	0.5	≤ 1/19 (S)	≤ 8 (S)	16 (R)
7972	2020-03-07	SHCH	No	ND	≤ 4 (S)	≤ 0.5 (S)	≤ 0.5 (S)	≤ 0.5 (S)	≤ 0.5 (S)	≤ 1 (S)	≤ 0.06 (S)	16 (WT)	0.5 (R)	0.5	≤ 1/19 (S)	≤ 8 (S)	14 (R)
7973	2020-03-07	SHCH	No	ND	≤ 4 (S)	≤ 0.5 (S)	≤ 0.5 (S)	≤ 0.5 (S)	≤ 0.5 (S)	≤ 1 (S)	≤ 0.06 (S)	16 (WT)	1 (R)	1	≤ 1/19 (S)	≤ 8 (S)	12 (R)
7974	2020-03-07	SHCH	No	ND	≤ 4 (S)	≤ 0.5 (S)	≤ 0.5 (S)	≤ 0.5 (S)	≤ 0.5 (S)	≤ 1 (S)	≤ 0.06 (S)	16 (WT)	0.5 (R)	0.5	≤ 1/19 (S)	≤ 8 (S)	12 (R)
7975	2020-03-07	SHCH	No	ND	≤ 4 (S)	≤ 0.5 (S)	≤ 0.5 (S)	≤ 0.5 (S)	≤ 0.5 (S)	≤ 1 (S)	≤ 0.06 (S)	16 (WT)	0.5 (R)	0.5	≤ 1/19 (S)	≤ 8 (S)	12 (R)
7970	2020-03-06	SHCH	No	ND	≤ 4 (S)	≤ 0.5 (S)	≤ 0.5 (S)	≤ 0.5 (S)	≤ 0.5 (S)	≤ 1 (S)	≤ 0.06 (S)	16 (WT)	0.5 (R)	0.5	≤ 1/19 (S)	≤ 8 (S)	12 (R)
7971	2020-03-06	SHCH	No	ND	≤ 4 (S)	≤ 0.5 (S)	≤ 0.5 (S)	≤ 0.5 (S)	≤ 0.5 (S)	≤ 1 (S)	≤ 0.06 (S)	8 (WT)	0.5 (R)	0.5	≤ 1/19 (S)	≤ 8 (S)	13 (R)
RES21-0021	2020-03-05	MBL-IPC	Yes	gyrA-S83F	≤ 4 (S)	≤ 0.5 (S)	≤ 0.5 (S)	≤ 0.5 (S)	≤ 0.5 (S)	≤ 1 (S)	≤ 0.06 (S)	16 (WT)	0.5 (R)	0.5	≤ 1/19 (S)	≤ 8 (S)	16 (R)
7968	2020-03-05	SHCH	No	ND	≤ 4 (S)	≤ 0.5 (S)	≤ 0.5 (S)	≤ 0.5 (S)	≤ 0.5 (S)	≤ 1 (S)	≤ 0.06 (S)	16 (WT)	1 (R)	1	≤ 1/19 (S)	16 (R)	13 (R)
7963	2020-03-04	SHCH	No	ND	≤ 4 (S)	≤ 0.5 (S)	≤ 0.5 (S)	≤ 0.5 (S)	≤ 0.5 (S)	≤ 1 (S)	≤ 0.06 (S)	16 (WT)	1 (R)	0.5	≤ 1/19 (S)	16 (R)	12 (R)
7965	2020-03-04	SHCH	No	ND	≤ 4 (S)	≤ 0.5 (S)	≤ 0.5 (S)	≤ 0.5 (S)	≤ 0.5 (S)	≤ 1 (S)	≤ 0.06 (S)	16 (WT)	1 (R)	0.5	≤ 1/19 (S)	≤ 8 (S)	13 (R)
7961	2020-02-29	SHCH	No	ND	≤ 4 (S)	≤ 0.5 (S)	≤ 0.5 (S)	1 (S)	≤ 0.5 (S)	≤ 1 (S)	≤ 0.06 (S)	16 (WT)	0.5 (R)	0.5	≤ 1/19 (S)	≤ 8 (S)	12 (R)
7948	2020-02-20	SHCH	No	ND	≤ 4 (S)	≤ 0.5 (S)	≤ 0.5 (S)	≤ 0.5 (S)	≤ 0.5 (S)	≤ 1 (S)	≤ 0.06 (S)	16 (WT)	1 (R)	0.5	≤ 1/19 (S)	≤ 8 (S)	13 (R)
7947	2020-02-19	SHCH	No	ND	≤ 4 (S)	≤ 0.5 (S)	≤ 0.5 (S)	≤ 0.5 (S)	≤ 0.5 (S)	≤ 1 (S)	≤ 0.06 (S)	16 (WT)	0.5 (R)	0.5	≤ 1/19 (S)	≤ 8 (S)	12 (R)
7945	2020-02-16	SHCH	No	ND	≤ 4 (S)	≤ 0.5 (S)	≤ 0.5 (S)	≤ 0.5 (S)	≤ 0.5 (S)	≤ 1 (S)	≤ 0.06 (S)	16 (WT)	1 (R)	0.5	≤ 1/19 (S)	≤ 8 (S)	12 (R)
7940	2020-02-15	SHCH	No	ND	≤ 4 (S)	≤ 0.5 (S)	≤ 0.5 (S)	≤ 0.5 (S)	≤ 0.5 (S)	≤ 1 (S)	≤ 0.06 (S)	16 (WT)	1 (R)	0.5	≤ 1/19 (S)	≤ 8 (S)	12 (R)
7943	2020-02-13	SHCH	No	ND	≤ 4 (S)	≤ 0.5 (S)	≤ 0.5 (S)	≤ 0.5 (S)	≤ 0.5 (S)	≤ 1 (S)	≤ 0.06 (S)	16 (WT)	1 (R)	0.5	≤ 1/19 (S)	≤ 8 (S)	13 (R)
7941	2020-02-12	SHCH	No	ND	≤ 4 (S)	≤ 0.5 (S)	≤ 0.5 (S)	≤ 0.5 (S)	≤ 0.5 (S)	≤ 1 (S)	≤ 0.06 (S)	8 (WT)	1 (R)	0.5	≤ 1/19 (S)	≤ 8 (S)	14 (R)
7942	2020-02-12	SHCH	No	ND	≤ 4 (S)	≤ 0.5 (S)	≤ 0.5 (S)	≤ 0.5 (S)	≤ 0.5 (S)	≤ 1 (S)	≤ 0.06 (S)	16 (WT)	0.5 (R)	0.5	≤ 1/19 (S)	≤ 8 (S)	13 (R)
RES21-0020	2020-02-10	MBL-IPC	Yes	gyrA-S83F	≤ 4 (S)	≤ 0.5 (S)	≤ 0.5 (S)	≤ 0.5 (S)	≤ 0.5 (S)	≤ 1 (S)	≤ 0.06 (S)	8 (WT)	1 (R)	0.5	≤ 1/19 (S)	≤ 8 (S)	14 (R)
7939	2020-02-10	SHCH	No	ND	≤ 4 (S)	≤ 0.5 (S)	≤ 0.5 (S)	≤ 0.5 (S)	≤ 0.5 (S)	≤ 1 (S)	≤ 0.06 (S)	16 (WT)	0.5 (R)	0.5	≤ 1/19 (S)	≤ 8 (S)	12 (R)
7938	2020-02-09	SHCH	No	ND	≤ 4 (S)	≤ 0.5 (S)	≤ 0.5 (S)	≤ 0.5 (S)	≤ 0.5 (S)	≤ 1 (S)	≤ 0.06 (S)	16 (WT)	1 (R)	0.5	≤ 1/19 (S)	≤ 8 (S)	14 (R)
7937	2020-02-04	SHCH	No	ND	≤ 4 (S)	≤ 0.5 (S)	≤ 0.5 (S)	≤ 0.5 (S)	≤ 0.5 (S)	≤ 1 (S)	≤ 0.06 (S)	16 (WT)	1 (R)	0.5	≤ 1/19 (S)	≤ 8 (S)	14 (R)
7932	2020-02-02	SHCH	No	ND	≤ 4 (S)	≤ 0.5 (S)	≤ 0.5 (S)	≤ 0.5 (S)	≤ 0.5 (S)	≤ 1 (S)	≤ 0.06 (S)	16 (WT)	0.5 (R)	0.5	≤ 1/19 (S)	≤ 8 (S)	12 (R)
7931	2020-02-01	SHCH	No	ND	≤ 4 (S)	≤ 0.5 (S)	≤ 0.5 (S)	≤ 0.5 (S)	≤ 0.5 (S)	≤ 1 (S)	≤ 0.06 (S)	16 (WT)	1 (R)	1	≤ 1/19 (S)	≤ 8 (S)	14 (R)
RES21-0018	2020-01-31	MBL-IPC	Yes	gyrA-S83F	≤ 4 (S)	≤ 0.5 (S)	≤ 0.5 (S)	≤ 0.5 (S)	≤ 0.5 (S)	≤ 1 (S)	≤ 0.06 (S)	16 (WT)	1 (R)	0.5	≤ 1/19 (S)	≤ 8 (S)	15 (R)
RES21-0019	2020-01-31	MBL-IPC	Yes	gyrA-S83F	≤ 4 (S)	≤ 0.5 (S)	≤ 0.5 (S)	≤ 0.5 (S)	≤ 0.5 (S)	≤ 1 (S)	≤ 0.06 (S)	8 (WT)	0.5 (R)	0.5	≤ 1/19 (S)	≤ 8 (S)	15 (R)
7924	2020-01-28	SHCH	No	ND	≤ 4 (S)	≤ 0.5 (S)	≤ 0.5 (S)	≤ 0.5 (S)	≤ 0.5 (S)	≤ 1 (S)	≤ 0.06 (S)	16 (WT)	1 (R)	0.5	≤ 1/19 (S)	16 (R)	14 (R)
7926	2020-01-28	SHCH	No	ND	≤ 4 (S)	≤ 0.5 (S)	≤ 0.5 (S)	≤ 0.5 (S)	≤ 0.5 (S)	≤ 1 (S)	≤ 0.06 (S)	16 (WT)	1 (R)	0.5	≤ 1/19 (S)	≤ 8 (S)	15 (R)
7923	2020-01-27	SHCH	No	ND	≤ 4 (S)	≤ 0.5 (S)	≤ 0.5 (S)	≤ 0.5 (S)	≤ 0.5 (S)	≤ 1 (S)	≤ 0.06 (S)	16 (WT)	1 (R)	0.5	≤ 1/19 (S)	≤ 8 (S)	13 (R)
7925	2020-01-27	SHCH	No	ND	≤ 4 (S)	≤ 0.5 (S)	≤ 0.5 (S)	≤ 0.5 (S)	≤ 0.5 (S)	≤ 1 (S)	≤ 0.06 (S)	16 (WT)	1 (R)	0.5	≤ 1/19 (S)	≤ 8 (S)	15 (R)
7920	2020-01-25	SHCH	No	ND	≤ 4 (S)	≤ 0.5 (S)	≤ 0.5 (S)	≤ 0.5 (S)	≤ 0.5 (S)	≤ 1 (S)	≤ 0.06 (S)	16 (WT)	1 (R)	0.5	≤ 1/19 (S)	≤ 8 (S)	13 (R)
7921	2020-01-25	SHCH	No	ND	≤ 4 (S)	≤ 0.5 (S)	≤ 0.5 (S)	≤ 0.5 (S)	≤ 0.5 (S)	≤ 1 (S)	≤ 0.06 (S)	16 (WT)	0.5 (R)	0.5	≤ 1/19 (S)	≤ 8 (S)	15 (R)
7916	2020-01-19	SHCH	No	ND	≤ 4 (S)	≤ 0.5 (S)	≤ 0.5 (S)	≤ 0.5 (S)	≤ 0.5 (S)	≤ 1 (S)	≤ 0.06 (S)	16 (WT)	0.5 (R)	0.5	≤ 1/19 (S)	≤ 8 (S)	14 (R)
7914	2020-01-17	SHCH	No	ND	≤ 4 (S)	≤ 0.5 (S)	≤ 0.5 (S)	≤ 0.5 (S)	≤ 0.5 (S)	≤ 1 (S)	≤ 0.06 (S)	16 (WT)	0.5 (R)	0.5	≤ 1/19 (S)	≤ 8 (S)	12 (R)
7915	2020-01-17	SHCH	No	ND	≤ 4 (S)	≤ 0.5 (S)	≤ 0.5 (S)	≤ 0.5 (S)	≤ 0.5 (S)	≤ 1 (S)	≤ 0.06 (S)	16 (WT)	0.5 (R)	0.5	≤ 1/19 (S)	≤ 8 (S)	15 (R)
7910	2020-01-15	SHCH	No	ND	≤ 4 (S)	≤ 0.5 (S)	≤ 0.5 (S)	≤ 0.5 (S)	≤ 0.5 (S)	≤ 1 (S)	≤ 0.06 (S)	16 (WT)	1 (R)	0.5	≤ 1/19 (S)	≤ 8 (S)	12 (R)
7902	2020-01-13	SHCH	No	ND	≤ 4 (S)	≤ 0.5 (S)	≤ 0.5 (S)	≤ 0.5 (S)	≤ 0.5 (S)	≤ 1 (S)	≤ 0.06 (S)	16 (WT)	1 (R)	0.5	≤ 1/19 (S)	16 (R)	12 (R)
7905	2020-01-13	SHCH	No	ND	≤ 4 (S)	≤ 0.5 (S)	≤ 0.5 (S)	≤ 0.5 (S)	≤ 0.5 (S)	≤ 1 (S)	≤ 0.06 (S)	16 (WT)	0.5 (R)	0.5	≤ 1/19 (S)	≤ 8 (S)	12 (R)
7901	2020-01-11	SHCH	No	ND	≤ 4 (S)	≤ 0.5 (S)	≤ 0.5 (S)	≤ 0.5 (S)	≤ 0.5 (S)	≤ 1 (S)	≤ 0.06 (S)	16 (WT)	1 (R)	0.5	≤ 1/19 (S)	16 (R)	11 (R)
7899	2020-01-09	SHCH	No	ND	≤ 4 (S)	≤ 0.5 (S)	≤ 0.5 (S)	≤ 0.5 (S)	≤ 0.5 (S)	≤ 1 (S)	≤ 0.06 (S)	16 (WT)	1 (R)	0.5	≤ 1/19 (S)	16 (R)	14 (R)
7895	2020-01-04	SHCH	No	ND	≤ 4 (S)	≤ 0.5 (S)	≤ 0.5 (S)	≤ 0.5 (S)	≤ 0.5 (S)	≤ 1 (S)	≤ 0.06 (S)	16 (WT)	1 (R)	0.5	≤ 1/19 (S)	16 (R)	13 (R)
7894	2020-01-03	SHCH	No	ND	≤ 4 (S)	≤ 0.5 (S)	≤ 0.5 (S)	≤ 0.5 (S)	≤ 0.5 (S)	≤ 1 (S)	≤ 0.06 (S)	16 (WT)	0.5 (R)	0.5	≤ 1/19 (S)	≤ 8 (S)	12 (R)
7893	2020-01-02	SHCH	No	ND	≤ 4 (S)	≤ 0.5 (S)	≤ 0.5 (S)	≤ 0.5 (S)	≤ 0.5 (S)	≤ 1 (S)	≤ 0.06 (S)	16 (WT)	1 (R)	0.5	≤ 1/19 (S)	≤ 8 (S)	13 (R)
7593	2019-12-30	SHCH	No	ND	≤ 4 (S)	≤ 0.5 (S)	≤ 0.5 (S)	≤ 0.5 (S)	≤ 0.5 (S)	≤ 1 (S)	≤ 0.06 (S)	16 (WT)	0.5 (R)	0.5	≤ 1/19 (S)	16 (R)	12 (R)
7891	2019-12-30	SHCH	No	ND	≤ 4 (S)	≤ 0.5 (S)	≤ 0.5 (S)	≤ 0.5 (S)	≤ 0.5 (S)	≤ 1 (S)	≤ 0.06 (S)	8 (WT)	0.5 (R)	0.5	≤ 1/19 (S)	16 (R)	12 (R)
7889	2019-12-29	SHCH	No	ND	≤ 4 (S)	≤ 0.5 (S)	≤ 0.5 (S)	≤ 0.5 (S)	≤ 0.5 (S)	≤ 1 (S)	≤ 0.06 (S)	8 (WT)	0.5 (R)	0.5	≤ 1/19 (S)	≤ 8 (S)	12 (R)
7885	2019-12-28	SHCH	No	ND	≤ 4 (S)	≤ 0.5 (S)	≤ 0.5 (S)	≤ 0.5 (S)	≤ 0.5 (S)	≤ 1 (S)	≤ 0.06 (S)	8 (WT)	0.5 (R)	0.5	≤ 1/19 (S)	≤ 8 (S)	11 (R)
7884	2019-12-26	SHCH	No	ND	≤ 4 (S)	≤ 0.5 (S)	≤ 0.5 (S)	≤ 0.5 (S)	≤ 0.5 (S)	≤ 1 (S)	≤ 0.06 (S)	16 (WT)	1 (R)	0.5	≤ 1/19 (S)	16 (R)	11 (R)
7882	2019-12-24	SHCH	No	ND	≤ 4 (S)	≤ 0.5 (S)	≤ 0.5 (S)	≤ 0.5 (S)	≤ 0.5 (S)	≤ 1 (S)	≤ 0.06 (S)	16 (WT)	0.5 (R)	0.5	≤ 1/19 (S)	16 (R)	11 (R)
7888	2019-12-23	SHCH	No	ND	≤ 4 (S)	≤ 0.5 (S)	≤ 0.5 (S)	≤ 0.5 (S)	≤ 0.5 (S)	≤ 1 (S)	≤ 0.06 (S)	16 (WT)	1 (R)	1	≤ 1/19 (S)	16 (R)	12 (R)
7880	2019-12-22	SHCH	No	ND	≤ 4 (S)	≤ 0.5 (S)	≤ 0.5 (S)	≤ 0.5 (S)	≤ 0.5 (S)	≤ 1 (S)	≤ 0.06 (S)	8 (WT)	0.5 (R)	0.5	≤ 1/19 (S)	≤ 8 (S)	13 (R)
7876	2019-12-15	SHCH	No	ND	≤ 4 (S)	≤ 0.5 (S)	≤ 0.5 (S)	≤ 0.5 (S)	≤ 0.5 (S)	≤ 1 (S)	≤ 0.06 (S)	16 (WT)	0.5 (R)	0.5	≤ 1/19 (S)	≤ 8 (S)	12 (R)
7868	2019-12-08	SHCH	No	ND	≤ 4 (S)	≤ 0.5 (S)	≤ 0.5 (S)	≤ 0.5 (S)	≤ 0.5 (S)	≤ 1 (S)	≤ 0.06 (S)	32	1 (R)	1	≤ 1/19 (S)	≤ 8 (S)	12 (R)
7717	2019-06-24	SHCH	No	ND	≤ 4 (S)	≤ 0.5 (S)	≤ 0.5 (S)	≤ 0.5 (S)	≤ 0.5 (S)	≤ 1 (S)	≤ 0.06 (S)	16 (WT)	0.5 (R)	0.5	≤ 1/19 (S)	≤ 8 (S)	14 (R)
7707	2019-06-15	SHCH	No	ND	≤ 4 (S)	≤ 0.5 (S)	≤ 0.5 (S)	≤ 0.5 (S)	≤ 0.5 (S)	≤ 1 (S)	≤ 0.06 (S)	16 (WT)	0.5 (R)	0.5	≤ 1/19 (S)	≤ 8 (S)	12 (R)
7708	2019-06-15	SHCH	No	ND	≤ 4 (S)	≤ 0.5 (S)	≤ 0.5 (S)	≤ 0.5 (S)	≤ 0.5 (S)	≤ 1 (S)	≤ 0.06 (S)	16 (WT)	0.5 (R)	0.5	≤ 1/19 (S)	≤ 8 (S)	12 (R)
7702	2019-06-07	SHCH	No	ND	≤ 4 (S)	≤ 0.5 (S)	≤ 0.5 (S)	≤ 0.5 (S)	≤ 0.5 (S)	≤ 1 (S)	≤ 0.06 (S)	8 (WT)	1 (R)	0.5	≤ 1/19 (S)	16 (R)	13 (R)
7704	2019-06-04	SHCH	No	ND	≤ 4 (S)	≤ 0.5 (S)	≤ 0.5 (S)	≤ 0.5 (S)	≤ 0.5 (S)	≤ 1 (S)	≤ 0.06 (S)	16 (WT)	≤ 0.03 (S)	0.06	≤ 1/19 (S)	≤ 8 (S)	28 (S)
7695	2019-05-30	SHCH	No	ND	≤ 4 (S)	≤ 0.5 (S)	≤ 0.5 (S)	≤ 0.5 (S)	≤ 0.5 (S)	≤ 1 (S)	≤ 0.06 (S)	32	0.5 (R)	0.5	≤ 1/19 (S)	≤ 8 (S)	12 (R)
7694	2019-05-29	SHCH	No	ND	≤ 4 (S)	≤ 0.5 (S)	≤ 0.5 (S)	≤ 0.5 (S)	≤ 0.5 (S)	≤ 1 (S)	≤ 0.06 (S)	16 (WT)	0.5 (R)	0.5	≤ 1/19 (S)	≤ 8 (S)	15 (R)
7697	2019-05-28	SHCH	No	ND	≤ 4 (S)	≤ 0.5 (S)	≤ 0.5 (S)	≤ 0.5 (S)	≤ 0.5 (S)	≤ 1 (S)	≤ 0.06 (S)	16 (WT)	0.5 (R)	0.5	≤ 1/19 (S)	≤ 8 (S)	13 (R)
7692	2019-05-26	SHCH	No	ND	≤ 4 (S)	≤ 0.5 (S)	≤ 0.5 (S)	≤ 0.5 (S)	≤ 0.5 (S)	≤ 1 (S)	≤ 0.06 (S)	16 (WT)	1 (R)	0.5	≤ 1/19 (S)	16 (R)	13 (R)
7690	2019-05-24	SHCH	No	ND	≤ 4 (S)	≤ 0.5 (S)	≤ 0.5 (S)	≤ 0.5 (S)	≤ 0.5 (S)	≤ 1 (S)	≤ 0.06 (S)	16 (WT)	0.5 (R)	0.5	≤ 1/19 (S)	≤ 8 (S)	12 (R)
7685	2019-05-17	SHCH	No	ND	≤ 4 (S)	≤ 0.5 (S)	≤ 0.5 (S)	≤ 0.5 (S)	≤ 0.5 (S)	≤ 1 (S)	≤ 0.06 (S)	8 (WT)	0.5 (R)	0.5	≤ 1/19 (S)	≤ 8 (S)	12 (R)
7686	2019-05-17	SHCH	No	ND	≤ 4 (S)	≤ 0.5 (S)	≤ 0.5 (S)	≤ 0.5 (S)	≤ 0.5 (S)	≤ 1 (S)	≤ 0.06 (S)	32	0.5 (R)	0.5	≤ 1/19 (S)	16 (R)	13 (R)
7682	2019-05-14	SHCH	No	ND	≤ 4 (S)	≤ 0.5 (S)	≤ 0.5 (S)	≤ 0.5 (S)	≤ 0.5 (S)	≤ 1 (S)	≤ 0.06 (S)	32	0.25 (R)	0.25	≤ 1/19 (S)	16 (R)	17 (R)
7683	2019-05-14	SHCH	No	ND	≤ 4 (S)	≤ 0.5 (S)	≤ 0.5 (S)	≤ 0.5 (S)	≤ 0.5 (S)	≤ 1 (S)	≤ 0.06 (S)	8 (WT)	0.5 (R)	0.5	≤ 1/19 (S)	≤ 8 (S)	12 (R)
7679	2019-05-07	SHCH	No	ND	≤ 4 (S)	≤ 0.5 (S)	≤ 0.5 (S)	≤ 0.5 (S)	≤ 0.5 (S)	≤ 1 (S)	≤ 0.06 (S)	8 (WT)	0.5 (R)	1	≤ 1/19 (S)	≤ 8 (S)	12 (R)
7680	2019-05-04	SHCH	No	ND	≤ 4 (S)	≤ 0.5 (S)	≤ 0.5 (S)	≤ 0.5 (S)	≤ 0.5 (S)	≤ 1 (S)	≤ 0.06 (S)	16 (WT)	0.5 (R)	0.5	≤ 1/19 (S)	≤ 8 (S)	12 (R)
7674	2019-05-02	SHCH	No	ND	≤ 4 (S)	≤ 0.5 (S)	≤ 0.5 (S)	≤ 0.5 (S)	≤ 0.5 (S)	≤ 1 (S)	≤ 0.06 (S)	8 (WT)	0.5 (R)	0.5	≤ 1/19 (S)	≤ 8 (S)	12 (R)
7673	2019-05-01	SHCH	No	ND	≤ 4 (S)	≤ 0.5 (S)	≤ 0.5 (S)	≤ 0.5 (S)	≤ 0.5 (S)	≤ 1 (S)	≤ 0.06 (S)	8 (WT)	0.5 (R)	0.5	≤ 1/19 (S)	≤ 8 (S)	11 (R)
7671	2019-04-29	SHCH	No	ND	≤ 4 (S)	≤ 0.5 (S)	≤ 0.5 (S)	≤ 0.5 (S)	≤ 0.5 (S)	≤ 1 (S)	≤ 0.06 (S)	16 (WT)	0.5 (R)	0.5	≤ 1/19 (S)	≤ 8 (S)	13 (R)
7672	2019-04-29	SHCH	No	ND	≤ 4 (S)	≤ 0.5 (S)	≤ 0.5 (S)	≤ 0.5 (S)	≤ 0.5 (S)	≤ 1 (S)	≤ 0.06 (S)	16 (WT)	0.5 (R)	0.5	≤ 1/19 (S)	≤ 8 (S)	13 (R)
7677	2019-04-29	SHCH	No	ND	≤ 4 (S)	≤ 0.5 (S)	≤ 0.5 (S)	≤ 0.5 (S)	≤ 0.5 (S)	≤ 1 (S)	≤ 0.06 (S)	16 (WT)	1 (R)	0.5	≤ 1/19 (S)	≤ 8 (S)	14 (R)
7670	2019-04-28	SHCH	No	ND	≤ 4 (S)	≤ 0.5 (S)	≤ 0.5 (S)	≤ 0.5 (S)	≤ 0.5 (S)	≤ 1 (S)	≤ 0.06 (S)	8 (WT)	0.25 (R)	0.5	≤ 1/19 (S)	≤ 8 (S)	17 (R)
7667	2019-04-27	SHCH	No	ND	≤ 4 (S)	≤ 0.5 (S)	≤ 0.5 (S)	≤ 0.5 (S)	≤ 0.5 (S)	≤ 1 (S)	≤ 0.06 (S)	8 (WT)	0.5 (R)	1	≤ 1/19 (S)	≤ 8 (S)	12 (R)
7668	2019-04-27	SHCH	No	ND	≤ 4 (S)	≤ 0.5 (S)	≤ 0.5 (S)	≤ 0.5 (S)	≤ 0.5 (S)	≤ 1 (S)	≤ 0.06 (S)	16 (WT)	0.5 (R)	0.5	≤ 1/19 (S)	≤ 8 (S)	12 (R)
7666	2019-04-25	SHCH	No	ND	≤ 4 (S)	≤ 0.5 (S)	≤ 0.5 (S)	≤ 0.5 (S)	≤ 0.5 (S)	≤ 1 (S)	≤ 0.06 (S)	8 (WT)	0.5 (R)	0.5	≤ 1/19 (S)	≤ 8 (S)	13 (R)
7665	2019-04-24	SHCH	No	ND	≤ 4 (S)	≤ 0.5 (S)	≤ 0.5 (S)	≤ 0.5 (S)	≤ 0.5 (S)	≤ 1 (S)	≤ 0.06 (S)	8 (WT)	0.5 (R)	0.5	≤ 1/19 (S)	≤ 8 (S)	12 (R)
7663	2019-04-23	SHCH	No	ND	≤ 4 (S)	≤ 0.5 (S)	≤ 0.5 (S)	≤ 0.5 (S)	≤ 0.5 (S)	≤ 1 (S)	≤ 0.06 (S)	8 (WT)	1 (R)	0.5	≤ 1/19 (S)	≤ 8 (S)	12 (R)
7664	2019-04-23	SHCH	No	ND	≤ 4 (S)	≤ 0.5 (S)	≤ 0.5 (S)	≤ 0.5 (S)	≤ 0.5 (S)	≤ 1 (S)	≤ 0.06 (S)	8 (WT)	0.5 (R)	0.5	≤ 1/19 (S)	≤ 8 (S)	11 (R)
7661	2019-04-22	SHCH	No	ND	≤ 4 (S)	≤ 0.5 (S)	≤ 0.5 (S)	≤ 0.5 (S)	≤ 0.5 (S)	≤ 1 (S)	≤ 0.06 (S)	8 (WT)	0.5 (R)	1	≤ 1/19 (S)	≤ 8 (S)	13 (R)
7657	2019-04-17	SHCH	No	ND	≤ 4 (S)	≤ 0.5 (S)	≤ 0.5 (S)	≤ 0.5 (S)	≤ 0.5 (S)	≤ 1 (S)	≤ 0.06 (S)	8 (WT)	0.25 (R)	0.25	≤ 1/19 (S)	≤ 8 (S)	19 (R)
7658	2019-04-10	SHCH	No	ND	8 (S)	≤ 0.5 (S)	≤ 0.5 (S)	≤ 0.5 (S)	≤ 0.5 (S)	≤ 1 (S)	≤ 0.06 (S)	8 (WT)	0.5 (R)	0.5	≤ 1/19 (S)	≤ 8 (S)	13 (R)
7655	2019-04-08	SHCH	No	ND	≤ 4 (S)	≤ 0.5 (S)	≤ 0.5 (S)	≤ 0.5 (S)	≤ 0.5 (S)	≤ 1 (S)	≤ 0.06 (S)	16 (WT)	0.5 (R)	0.5	≤ 1/19 (S)	≤ 8 (S)	12 (R)
7654	2019-04-05	SHCH	No	ND	≤ 4 (S)	≤ 0.5 (S)	≤ 0.5 (S)	≤ 0.5 (S)	≤ 0.5 (S)	≤ 1 (S)	≤ 0.06 (S)	8 (WT)	0.5 (R)	0.5	≤ 1/19 (S)	≤ 8 (S)	14 (R)
7652	2019-04-04	SHCH	No	ND	≤ 4 (S)	≤ 0.5 (S)	≤ 0.5 (S)	≤ 0.5 (S)	≤ 0.5 (S)	≤ 1 (S)	≤ 0.06 (S)	8 (WT)	1 (R)	1	≤ 1/19 (S)	≤ 8 (S)	11 (R)
7647	2019-03-31	SHCH	No	ND	≤ 4 (S)	≤ 0.5 (S)	≤ 0.5 (S)	≤ 0.5 (S)	≤ 0.5 (S)	≤ 1 (S)	≤ 0.06 (S)	8 (WT)	0.5 (R)	0.5	≤ 1/19 (S)	16 (R)	13 (R)
7646	2019-03-27	SHCH	No	ND	≤ 4 (S)	≤ 0.5 (S)	≤ 0.5 (S)	≤ 0.5 (S)	≤ 0.5 (S)	≤ 1 (S)	≤ 0.06 (S)	8 (WT)	0.5 (R)	0.5	≤ 1/19 (S)	≤ 8 (S)	14 (R)
7645	2019-03-26	SHCH	No	ND	≤ 4 (S)	≤ 0.5 (S)	≤ 0.5 (S)	≤ 0.5 (S)	≤ 0.5 (S)	≤ 1 (S)	≤ 0.06 (S)	16 (WT)	1 (R)	0.5	≤ 1/19 (S)	≤ 8 (S)	13 (R)
7641	2019-03-22	SHCH	No	ND	≤ 4 (S)	≤ 0.5 (S)	≤ 0.5 (S)	≤ 0.5 (S)	≤ 0.5 (S)	≤ 1 (S)	≤ 0.06 (S)	8 (WT)	0.5 (R)	0.5	≤ 1/19 (S)	≤ 8 (S)	12 (R)
7639	2019-03-16	SHCH	No	ND	≤ 4 (S)	≤ 0.5 (S)	≤ 0.5 (S)	≤ 0.5 (S)	≤ 0.5 (S)	≤ 1 (S)	≤ 0.06 (S)	8 (WT)	1 (R)	0.5	≤ 1/19 (S)	≤ 8 (S)	14 (R)
7626	2019-03-05	SHCH	No	ND	≤ 4 (S)	≤ 0.5 (S)	≤ 0.5 (S)	≤ 0.5 (S)	≤ 0.5 (S)	≤ 1 (S)	≤ 0.06 (S)	16 (WT)	0.5 (R)	0.5	≤ 1/19 (S)	≤ 8 (S)	13 (R)
7627	2019-03-04	SHCH	No	ND	≤ 4 (S)	≤ 0.5 (S)	≤ 0.5 (S)	≤ 0.5 (S)	≤ 0.5 (S)	≤ 1 (S)	≤ 0.06 (S)	8 (WT)	0.5 (R)	0.5	≤ 1/19 (S)	≤ 8 (S)	16 (R)
7619	2019-02-27	SHCH	No	ND	≤ 4 (S)	≤ 0.5 (S)	≤ 0.5 (S)	≤ 0.5 (S)	≤ 0.5 (S)	≤ 1 (S)	≤ 0.06 (S)	16 (WT)	0.5 (R)	0.5	≤ 1/19 (S)	≤ 8 (S)	12 (R)
7620	2019-02-27	SHCH	No	ND	≤ 4 (S)	≤ 0.5 (S)	1 (S)	≤ 0.5 (S)	≤ 0.5 (S)	≤ 1 (S)	≤ 0.06 (S)	8 (WT)	0.5 (R)	0.5	≤ 1/19 (S)	≤ 8 (S)	12 (R)
7617	2019-02-13	SHCH	No	ND	≤ 4 (S)	≤ 0.5 (S)	≤ 0.5 (S)	≤ 0.5 (S)	≤ 0.5 (S)	≤ 1 (S)	≤ 0.06 (S)	16 (WT)	0.5 (R)	0.5	≤ 1/19 (S)	16 (R)	13 (R)
7613	2019-02-08	SHCH	No	ND	≤ 4 (S)	≤ 0.5 (S)	≤ 0.5 (S)	≤ 0.5 (S)	≤ 0.5 (S)	≤ 1 (S)	≤ 0.06 (S)	16 (WT)	0.25 (R)	0.25	≤ 1/19 (S)	≤ 8 (S)	18 (R)
7608	2019-01-24	SHCH	No	ND	≤ 4 (S)	≤ 0.5 (S)	≤ 0.5 (S)	≤ 0.5 (S)	≤ 0.5 (S)	≤ 1 (S)	≤ 0.06 (S)	16 (WT)	1 (R)	0.5	≤ 1/19 (S)	≤ 8 (S)	12 (R)
7605	2019-01-19	SHCH	No	ND	≤ 4 (S)	≤ 0.5 (S)	≤ 0.5 (S)	≤ 0.5 (S)	≤ 0.5 (S)	≤ 1 (S)	≤ 0.06 (S)	16 (WT)	1 (R)	0.5	≤ 1/19 (S)	16 (R)	14 (R)
7602	2019-01-14	SHCH	No	ND	≤ 4 (S)	≤ 0.5 (S)	≤ 0.5 (S)	≤ 0.5 (S)	≤ 0.5 (S)	≤ 1 (S)	≤ 0.06 (S)	16 (WT)	1 (R)	0.5	≤ 1/19 (S)	≤ 8 (S)	12 (R)
7601_1	2019-01-12	SHCH	No	ND	≤ 4 (S)	≤ 0.5 (S)	≤ 0.5 (S)	≤ 0.5 (S)	≤ 0.5 (S)	≤ 1 (S)	≤ 0.06 (S)	16 (WT)	0.5 (R)	0.5	≤ 1/19 (S)	≤ 8 (S)	13 (R)
7598	2019-01-09	SHCH	No	ND	≤ 4 (S)	1 (S)	≤ 0.5 (S)	≤ 0.5 (S)	≤ 0.5 (S)	≤ 1 (S)	≤ 0.06 (S)	16 (WT)	1 (R)	0.5	≤ 1/19 (S)	≤ 8 (S)	13 (R)
7599	2019-01-09	SHCH	No	ND	≤ 4 (S)	≤ 0.5 (S)	≤ 0.5 (S)	≤ 0.5 (S)	≤ 0.5 (S)	≤ 1 (S)	≤ 0.06 (S)	8 (WT)	0.25 (R)	0.25	≤ 1/19 (S)	≤ 8 (S)	17 (R)
7600	2019-01-09	SHCH	No	ND	≤ 4 (S)	≤ 0.5 (S)	≤ 0.5 (S)	≤ 0.5 (S)	≤ 0.5 (S)	≤ 1 (S)	≤ 0.06 (S)	16 (WT)	0.5 (R)	0.5	≤ 1/19 (S)	16 (R)	12 (R)
7591	2018-12-21	SHCH	No	ND	≤ 4 (S)	≤ 0.5 (S)	≤ 0.5 (S)	≤ 0.5 (S)	≤ 0.5 (S)	≤ 1 (S)	≤ 0.06 (S)	8 (WT)	0.5 (R)	0.5	≤ 1/19 (S)	≤ 8 (S)	13 (R)
7579	2018-12-04	SHCH	No	ND	≤ 4 (S)	≤ 0.5 (S)	≤ 0.5 (S)	≤ 0.5 (S)	≤ 0.5 (S)	≤ 1 (S)	≤ 0.06 (S)	8 (WT)	0.5 (R)	0.5	≤ 1/19 (S)	≤ 8 (S)	13 (R)
7575	2018-12-02	SHCH	No	ND	≤ 4 (S)	≤ 0.5 (S)	≤ 0.5 (S)	≤ 0.5 (S)	≤ 0.5 (S)	≤ 1 (S)	≤ 0.06 (S)	8 (WT)	1 (R)	0.5	≤ 1/19 (S)	≤ 8 (S)	13 (R)
7569	2018-11-20	SHCH	No	ND	≤ 4 (S)	≤ 0.5 (S)	≤ 0.5 (S)	≤ 0.5 (S)	≤ 0.5 (S)	≤ 1 (S)	≤ 0.06 (S)	8 (WT)	0.5 (R)	0.5	≤ 1/19 (S)	≤ 8 (S)	13 (R)
7566	2018-11-17	SHCH	No	ND	≤ 4 (S)	≤ 0.5 (S)	≤ 0.5 (S)	≤ 0.5 (S)	≤ 0.5 (S)	≤ 1 (S)	≤ 0.06 (S)	16 (WT)	0.5 (R)	0.5	≤ 1/19 (S)	≤ 8 (S)	12 (R)
7558	2018-10-25	SHCH	No	ND	≤ 4 (S)	≤ 0.5 (S)	≤ 0.5 (S)	≤ 0.5 (S)	≤ 0.5 (S)	≤ 1 (S)	≤ 0.06 (S)	8 (WT)	0.5 (R)	0.5	≤ 1/19 (S)	≤ 8 (S)	12 (R)
7553	2018-10-19	SHCH	No	ND	≤ 4 (S)	≤ 0.5 (S)	≤ 0.5 (S)	≤ 0.5 (S)	≤ 0.5 (S)	≤ 1 (S)	≤ 0.06 (S)	16 (WT)	0.5 (R)	0.5	≤ 1/19 (S)	≤ 8 (S)	14 (R)
7538	2018-09-23	SHCH	No	ND	≤ 4 (S)	≤ 0.5 (S)	≤ 0.5 (S)	≤ 0.5 (S)	≤ 0.5 (S)	≤ 1 (S)	≤ 0.06 (S)	8 (WT)	0.5 (R)	0.5	≤ 1/19 (S)	≤ 8 (S)	14 (R)
7530	2018-09-10	SHCH	No	ND	≤ 4 (S)	≤ 0.5 (S)	≤ 0.5 (S)	≤ 0.5 (S)	≤ 0.5 (S)	≤ 1 (S)	≤ 0.06 (S)	8 (WT)	1 (R)	0.5	≤ 1/19 (S)	≤ 8 (S)	15 (R)
7523	2018-08-23	SHCH	No	ND	≤ 4 (S)	≤ 0.5 (S)	≤ 0.5 (S)	≤ 0.5 (S)	≤ 0.5 (S)	≤ 1 (S)	≤ 0.06 (S)	16 (WT)	0.5 (R)	0.5	≤ 1/19 (S)	16 (R)	14 (R)
7520	2018-08-21	SHCH	No	ND	≤ 4 (S)	≤ 0.5 (S)	≤ 0.5 (S)	≤ 0.5 (S)	≤ 0.5 (S)	≤ 1 (S)	0.12 (S)	8 (WT)	0.5 (R)	0.5	≤ 1/19 (S)	16 (R)	14 (R)
7500	2018-08-02	SHCH	No	ND	≤ 4 (S)	≤ 0.5 (S)	≤ 0.5 (S)	≤ 0.5 (S)	≤ 0.5 (S)	≤ 1 (S)	≤ 0.06 (S)	8 (WT)	0.5 (R)	0.5	≤ 1/19 (S)	≤ 8 (S)	12 (R)
7485	2018-07-09	SHCH	No	ND	≤ 4 (S)	≤ 0.5 (S)	≤ 0.5 (S)	≤ 0.5 (S)	≤ 0.5 (S)	≤ 1 (S)	≤ 0.06 (S)	8 (WT)	1 (R)	0.5	≤ 1/19 (S)	≤ 8 (S)	12 (R)
7474	2018-06-29	SHCH	No	ND	≤ 4 (S)	≤ 0.5 (S)	≤ 0.5 (S)	≤ 0.5 (S)	≤ 0.5 (S)	≤ 1 (S)	≤ 0.06 (S)	8 (WT)	0.5 (R)	0.5	≤ 1/19 (S)	≤ 8 (S)	14 (R)
7467	2018-06-21	SHCH	No	ND	≤ 4 (S)	≤ 0.5 (S)	≤ 0.5 (S)	≤ 0.5 (S)	≤ 0.5 (S)	≤ 1 (S)	≤ 0.06 (S)	8 (WT)	0.5 (R)	0.5	≤ 1/19 (S)	≤ 8 (S)	14 (R)
7462	2018-06-18	SHCH	No	ND	≤ 4 (S)	≤ 0.5 (S)	≤ 0.5 (S)	≤ 0.5 (S)	≤ 0.5 (S)	≤ 1 (S)	≤ 0.06 (S)	8 (WT)	0.5 (R)	0.5	≤ 1/19 (S)	≤ 8 (S)	12 (R)
7458	2018-06-15	SHCH	No	ND	≤ 4 (S)	≤ 0.5 (S)	≤ 0.5 (S)	≤ 0.5 (S)	≤ 0.5 (S)	≤ 1 (S)	≤ 0.06 (S)	8 (WT)	0.25 (R)	0.25	≤ 1/19 (S)	≤ 8 (S)	18 (R)
7453	2018-06-11	SHCH	No	ND	≤ 4 (S)	≤ 0.5 (S)	≤ 0.5 (S)	≤ 0.5 (S)	≤ 0.5 (S)	≤ 1 (S)	≤ 0.06 (S)	8 (WT)	0.5 (R)	0.5	≤ 1/19 (S)	≤ 8 (S)	14 (R)
7450	2018-06-09	SHCH	No	ND	≤ 4 (S)	≤ 0.5 (S)	≤ 0.5 (S)	≤ 0.5 (S)	≤ 0.5 (S)	≤ 1 (S)	≤ 0.06 (S)	8 (WT)	0.25 (R)	0.25	≤ 1/19 (S)	≤ 8 (S)	15 (R)
7444	2018-05-31	SHCH	No	ND	≤ 4 (S)	≤ 0.5 (S)	≤ 0.5 (S)	≤ 0.5 (S)	≤ 0.5 (S)	≤ 1 (S)	≤ 0.06 (S)	8 (WT)	0.5 (R)	0.5	≤ 1/19 (S)	≤ 8 (S)	14 (R)
7441	2018-05-25	SHCH	No	ND	≤ 4 (S)	≤ 0.5 (S)	≤ 0.5 (S)	≤ 0.5 (S)	≤ 0.5 (S)	≤ 1 (S)	≤ 0.06 (S)	16 (WT)	1 (R)	0.5	≤ 1/19 (S)	≤ 8 (S)	10 (R)
7439	2018-05-23	SHCH	No	ND	≤ 4 (S)	≤ 0.5 (S)	≤ 0.5 (S)	≤ 0.5 (S)	≤ 0.5 (S)	≤ 1 (S)	≤ 0.06 (S)	8 (WT)	0.5 (R)	0.5	≤ 1/19 (S)	≤ 8 (S)	14 (R)
7435	2018-05-17	SHCH	No	ND	≤ 4 (S)	≤ 0.5 (S)	≤ 0.5 (S)	≤ 0.5 (S)	≤ 0.5 (S)	≤ 1 (S)	0.12 (S)	8 (WT)	≤ 0.03 (S)	0.06	≤ 1/19 (S)	≤ 8 (S)	28 (S)
7425	2018-05-13	SHCH	No	ND	≤ 4 (S)	≤ 0.5 (S)	≤ 0.5 (S)	≤ 0.5 (S)	≤ 0.5 (S)	≤ 1 (S)	≤ 0.06 (S)	8 (WT)	1 (R)	0.5	≤ 1/19 (S)	16 (R)	11 (R)
7423	2018-05-09	SHCH	No	ND	≤ 4 (S)	≤ 0.5 (S)	1 (S)	≤ 0.5 (S)	≤ 0.5 (S)	2 (S)	≤ 0.06 (S)	16 (WT)	0.5 (R)	0.5	≤ 1/19 (S)	≤ 8 (S)	11 (R)
7417	2018-04-30	SHCH	No	ND	≤ 4 (S)	1 (S)	≤ 0.5 (S)	≤ 0.5 (S)	≤ 0.5 (S)	≤ 1 (S)	≤ 0.06 (S)	16 (WT)	1 (R)	0.5	≤ 1/19 (S)	16 (R)	12 (R)
7415	2018-04-29	SHCH	No	ND	≤ 4 (S)	≤ 0.5 (S)	≤ 0.5 (S)	≤ 0.5 (S)	≤ 0.5 (S)	≤ 1 (S)	≤ 0.06 (S)	8 (WT)	0.5 (R)	0.5	≤ 1/19 (S)	≤ 8 (S)	14 (R)
7412	2018-04-27	SHCH	No	ND	≤ 4 (S)	≤ 0.5 (S)	≤ 0.5 (S)	≤ 0.5 (S)	≤ 0.5 (S)	≤ 1 (S)	0.12 (S)	8 (WT)	0.5 (R)	0.5	≤ 1/19 (S)	≤ 8 (S)	14 (R)
7388	2018-03-22	SHCH	No	ND	≤ 4 (S)	≤ 0.5 (S)	≤ 0.5 (S)	≤ 0.5 (S)	≤ 0.5 (S)	≤ 1 (S)	≤ 0.06 (S)	16 (WT)	1 (R)	0.5	≤ 1/19 (S)	≤ 8 (S)	13 (R)
7354	2018-02-02	SHCH	No	ND	≤ 4 (S)	≤ 0.5 (S)	≤ 0.5 (S)	≤ 0.5 (S)	≤ 0.5 (S)	≤ 1 (S)	≤ 0.06 (S)	8 (WT)	0.5 (R)	0.5	≤ 1/19 (S)	≤ 8 (S)	10 (R)
7342	2018-01-07	SHCH	No	ND	≤ 4 (S)	≤ 0.5 (S)	≤ 0.5 (S)	≤ 0.5 (S)	≤ 0.5 (S)	≤ 1 (S)	≤ 0.06 (S)	8 (WT)	1 (R)	0.5	≤ 1/19 (S)	≤ 8 (S)	14 (R)
7318	2017-11-13	SHCH	No	ND	≤ 4 (S)	≤ 0.5 (S)	≤ 0.5 (S)	≤ 0.5 (S)	≤ 0.5 (S)	≤ 1 (S)	≤ 0.06 (S)	8 (WT)	0.5 (R)	0.5	≤ 1/19 (S)	≤ 8 (S)	11 (R)
7302	2017-10-02	SHCH	No	ND	≤ 4 (S)	≤ 0.5 (S)	≤ 0.5 (S)	≤ 0.5 (S)	≤ 0.5 (S)	≤ 1 (S)	0.12 (S)	8 (WT)	0.5 (R)	0.5	≤ 1/19 (S)	≤ 8 (S)	14 (R)
7278	2017-09-06	SHCH	No	ND	≤ 4 (S)	≤ 0.5 (S)	≤ 0.5 (S)	≤ 0.5 (S)	≤ 0.5 (S)	≤ 1 (S)	≤ 0.06 (S)	8 (WT)	0.5 (R)	0.5	≤ 1/19 (S)	≤ 8 (S)	12 (R)
7259	2017-08-17	SHCH	No	ND	≤ 4 (S)	≤ 0.5 (S)	≤ 0.5 (S)	≤ 0.5 (S)	≤ 0.5 (S)	≤ 1 (S)	≤ 0.06 (S)	8 (WT)	0.5 (R)	0.5	≤ 1/19 (S)	≤ 8 (S)	12 (R)
7244	2017-08-01	SHCH	No	ND	≤ 4 (S)	≤ 0.5 (S)	≤ 0.5 (S)	≤ 0.5 (S)	≤ 0.5 (S)	≤ 1 (S)	≤ 0.06 (S)	8 (WT)	0.5 (R)	0.5	≤ 1/19 (S)	≤ 8 (S)	11 (R)
7237	2017-07-27	SHCH	No	ND	≤ 4 (S)	≤ 0.5 (S)	≤ 0.5 (S)	≤ 0.5 (S)	≤ 0.5 (S)	≤ 1 (S)	≤ 0.06 (S)	8 (WT)	1 (R)	0.5	≤ 1/19 (S)	≤ 8 (S)	14 (R)
7217	2017-06-26	SHCH	No	ND	≤ 4 (S)	≤ 0.5 (S)	≤ 0.5 (S)	≤ 0.5 (S)	≤ 0.5 (S)	≤ 1 (S)	0.25 (S)	8 (WT)	0.5 (R)	0.5	≤ 1/19 (S)	≤ 8 (S)	14 (R)
7209	2017-06-09	SHCH	No	ND	≤ 4 (S)	≤ 0.5 (S)	≤ 0.5 (S)	≤ 0.5 (S)	≤ 0.5 (S)	≤ 1 (S)	≤ 0.06 (S)	16 (WT)	0.5 (R)	0.5	≤ 1/19 (S)	≤ 8 (S)	15 (R)
7205	2017-06-06	SHCH	No	ND	≤ 4 (S)	≤ 0.5 (S)	≤ 0.5 (S)	≤ 0.5 (S)	≤ 0.5 (S)	≤ 1 (S)	≤ 0.06 (S)	16 (WT)	0.5 (R)	0.5	≤ 1/19 (S)	≤ 8 (S)	15 (R)
7178	2017-05-01	SHCH	No	ND	≤ 4 (S)	≤ 0.5 (S)	≤ 0.5 (S)	≤ 0.5 (S)	≤ 0.5 (S)	≤ 1 (S)	≤ 0.06 (S)	8 (WT)	0.5 (R)	0.5	≤ 1/19 (S)	≤ 8 (S)	12 (R)
7152	2017-03-15	SHCH	No	ND	≤ 4 (S)	≤ 0.5 (S)	≤ 0.5 (S)	≤ 0.5 (S)	≤ 0.5 (S)	≤ 1 (S)	≤ 0.06 (S)	8 (WT)	0.5 (R)	0.5	≤ 1/19 (S)	≤ 8 (S)	15 (R)
7136	2017-02-26	SHCH	No	ND	≤ 4 (S)	≤ 0.5 (S)	≤ 0.5 (S)	≤ 0.5 (S)	≤ 0.5 (S)	≤ 1 (S)	≤ 0.06 (S)	32	0.5 (R)	1	≤ 1/19 (S)	≤ 8 (S)	12 (R)
7121	2017-01-23	SHCH	No	ND	≤ 4 (S)	1 (S)	≤ 0.5 (S)	≤ 0.5 (S)	≤ 0.5 (S)	≤ 1 (S)	≤ 0.06 (S)	16 (WT)	1 (R)	2	≤ 1/19 (S)	≤ 8 (S)	12 (R)
7114	2017-01-16	SHCH	No	ND	≤ 4 (S)	≤ 0.5 (S)	≤ 0.5 (S)	≤ 0.5 (S)	≤ 0.5 (S)	≤ 1 (S)	≤ 0.06 (S)	8 (WT)	0.5 (R)	0.5	≤ 1/19 (S)	≤ 8 (S)	15 (R)
7089	2016-12-29	SHCH	No	ND	≤ 4 (S)	≤ 0.5 (S)	≤ 0.5 (S)	≤ 0.5 (S)	≤ 0.5 (S)	≤ 1 (S)	≤ 0.06 (S)	16 (WT)	1 (R)	0.5	≤ 1/19 (S)	≤ 8 (S)	15 (R)
7062	2016-11-11	SHCH	No	ND	≤ 4 (S)	≤ 0.5 (S)	≤ 0.5 (S)	≤ 0.5 (S)	≤ 0.5 (S)	≤ 1 (S)	≤ 0.06 (S)	8 (WT)	0.5 (R)	0.5	≤ 1/19 (S)	≤ 8 (S)	13 (R)
7056	2016-10-11	SHCH	No	ND	≤ 4 (S)	≤ 0.5 (S)	≤ 0.5 (S)	≤ 0.5 (S)	≤ 0.5 (S)	≤ 1 (S)	≤ 0.06 (S)	16 (WT)	0.5 (R)	0.5	≤ 1/19 (S)	≤ 8 (S)	11 (R)
7042	2016-09-19	SHCH	No	ND	≤ 4 (S)	1 (S)	≤ 0.5 (S)	≤ 0.5 (S)	≤ 0.5 (S)	≤ 1 (S)	≤ 0.06 (S)	16 (WT)	0.5 (R)	0.5	≤ 1/19 (S)	≤ 8 (S)	15 (R)
7024	2016-08-30	SHCH	No	ND	≤ 4 (S)	≤ 0.5 (S)	≤ 0.5 (S)	≤ 0.5 (S)	≤ 0.5 (S)	≤ 1 (S)	≤ 0.06 (S)	8 (WT)	0.5 (R)	0.5	≤ 1/19 (S)	≤ 8 (S)	12 (R)
7012	2016-08-12	SHCH	No	ND	≤ 4 (S)	≤ 0.5 (S)	≤ 0.5 (S)	≤ 0.5 (S)	≤ 0.5 (S)	≤ 1 (S)	≤ 0.06 (S)	16 (WT)	0.5 (R)	0.5	≤ 1/19 (S)	16 (R)	17 (R)
6997	2016-07-22	SHCH	No	ND	≤ 4 (S)	≤ 0.5 (S)	≤ 0.5 (S)	≤ 0.5 (S)	≤ 0.5 (S)	≤ 1 (S)	≤ 0.06 (S)	16 (WT)	0.5 (R)	0.5	≤ 1/19 (S)	≤ 8 (S)	12 (R)
6977	2016-06-23	SHCH	No	ND	≤ 4 (S)	1 (S)	≤ 0.5 (S)	≤ 0.5 (S)	≤ 0.5 (S)	≤ 1 (S)	≤ 0.06 (S)	16 (WT)	0.5 (R)	1	≤ 1/19 (S)	≤ 8 (S)	12 (R)
6940	2016-04-23	SHCH	No	ND	≤ 4 (S)	≤ 0.5 (S)	≤ 0.5 (S)	≤ 0.5 (S)	≤ 0.5 (S)	≤ 1 (S)	≤ 0.06 (S)	16 (WT)	0.5 (R)	0.5	≤ 1/19 (S)	≤ 8 (S)	13 (R)
6924	2016-03-22	SHCH	No	ND	≤ 4 (S)	≤ 0.5 (S)	1 (S)	≤ 0.5 (S)	≤ 0.5 (S)	≤ 1 (S)	≤ 0.06 (S)	8 (WT)	0.5 (R)	0.5	≤ 1/19 (S)	≤ 8 (S)	13 (R)
6907	2016-02-29	SHCH	No	ND	≤ 4 (S)	≤ 0.5 (S)	1 (S)	≤ 0.5 (S)	≤ 0.5 (S)	≤ 1 (S)	≤ 0.06 (S)	8 (WT)	0.5 (R)	0.5	≤ 1/19 (S)	≤ 8 (S)	13 (R)

## Sheet: Table_S3
Table S3: Salmonella enterica serovar Paratyphi A lineage 2.3 isolates excluded during Treemmer pruning
Accession number	Isolate name	Year	Country	Genotype	Avg. read depth after mapping (X)	Avg. read length after mapping (bp)	Study
ERR033910	ERR033910	2005	India	2.3	45.715	56.9648	Zhou et al. PNAS 2014
ERR033911	ERR033911	2004	India	2.3	32.2246	56.9699	Zhou et al. PNAS 2014
ERR033915	ERR033915	2002	India	2.3.3	36.0223	56.9647	Zhou et al. PNAS 2014
ERR033919	ERR033919	2002	Pakistan	2.3	25.9292	56.9638	Zhou et al. PNAS 2014
ERR033931	ERR033931	2007	India	2.3	30.1047	56.9558	Zhou et al. PNAS 2014
ERR033936	ERR033936	2004	Pakistan	2.3.3	28.7225	56.9762	Zhou et al. PNAS 2014
ERR033937	ERR033937	2004	India	2.3	22.2312	56.982	Zhou et al. PNAS 2014
ERR033940	ERR033940	2004	India	2.3	27.3531	56.9779	Zhou et al. PNAS 2014
ERR033941	ERR033941	2003	India	2.3	22.9478	56.9794	Zhou et al. PNAS 2014
ERR033942	ERR033942	2003	India	2.3.3	35.9757	56.9795	Zhou et al. PNAS 2014
ERR034059	ERR034059	2007	Ghana	2.3	35.3582	57.9903	Zhou et al. PNAS 2014
ERR134160	ERR134160	2002	Mali	2.3	144.909	99.9952	Zhou et al. PNAS 2014
ERR134165	ERR134165	2005	Nepal	2.3	142.73	99.995	Zhou et al. PNAS 2014
ERR134168	ERR134168	1999	Thailand	2.3	157.585	99.9951	Zhou et al. PNAS 2014
ERR134173	ERR134173	2004	Senegal	2.3	143.04	99.9946	Zhou et al. PNAS 2014
ERR134179	ERR134179	2001	Pakistan	2.3	128.22	99.9954	Zhou et al. PNAS 2014
ERR134180	ERR134180	2004	Indonesia	2.3	129.94	99.9953	Zhou et al. PNAS 2014
ERR134181	ERR134181	1999	Sri Lanka	2.3	122.545	99.9955	Zhou et al. PNAS 2014
ERR134187	ERR134187	2000	Guinea	2.3	142.505	99.9953	Zhou et al. PNAS 2014
ERR134194	ERR134194	1999	Nepal	2.3.3	141.399	99.9959	Zhou et al. PNAS 2014
ERR134196	ERR134196	2006	Mali	2.3	121.77	99.9913	Zhou et al. PNAS 2014
ERR134199	ERR134199	1997	Pakistan	2.3	146.564	99.9947	Zhou et al. PNAS 2014
ERR134205	ERR134205	1997	India	2.3	166.24	99.9954	Zhou et al. PNAS 2014
ERR134207	ERR134207	2002	Guinea	2.3	171.466	99.9953	Zhou et al. PNAS 2014
ERR134218	ERR134218	1949	Algeria	2.3	188.028	99.9923	Zhou et al. PNAS 2014
ERR134237	ERR134237	2006	India	2.3	150.177	99.9917	Zhou et al. PNAS 2014
ERR134245	ERR134245	2006	Cambodia	2.3	184.215	99.9914	Zhou et al. PNAS 2014
ERR134253	ERR134253	1963	Vietnam	2.3	211.999	99.9926	Zhou et al. PNAS 2014
ERR134254	ERR134254	2003	Pakistan	2.3	185.97	99.9929	Zhou et al. PNAS 2014
ERR3900198	ERR3900198	2017	Nepal	2.3.2	218.976	124.986	Britto et al PLoS NTD 2018
ERR3900200	ERR3900200	2017	Nepal	2.3	230.864	124.986	Britto et al PLoS NTD 2018
ERR3900203	ERR3900203	2017	Nepal	2.3	223.736	124.987	Britto et al PLoS NTD 2018
ERR3900207	ERR3900207	2017	Nepal	2.3	219.888	124.986	Britto et al PLoS NTD 2018
ERR3900209	ERR3900209	2017	Nepal	2.3	226.575	124.987	Britto et al PLoS NTD 2018
ERR4025171	ERR4025171	2017	Pakistan	2.3	61.8628	150.98	Tanmoy et al. 2022
ERR4025174	ERR4025174	2018	Pakistan	2.3.3	57.2331	150.976	Tanmoy et al. 2022
ERR4025185	ERR4025185	2017	Pakistan	2.3	76.2932	150.977	Tanmoy et al. 2022
ERR4025192	ERR4025192	2017	Pakistan	2.3	67.3879	150.978	Tanmoy et al. 2022
ERR4025196	ERR4025196	2017	Pakistan	2.3	70.4452	150.976	Tanmoy et al. 2022
ERR4025200	ERR4025200	2017	Pakistan	2.3	59.739	150.979	Tanmoy et al. 2022
ERR4025204	ERR4025204	2017	Pakistan	2.3	64.8085	150.976	Tanmoy et al. 2022
ERR4025208	ERR4025208	2017	Pakistan	2.3.3	64.9814	150.979	Tanmoy et al. 2022
ERR4025212	ERR4025212	2017	Pakistan	2.3	61.9707	150.974	Tanmoy et al. 2022
ERR4025216	ERR4025216	2017	Pakistan	2.3	67.6559	150.976	Tanmoy et al. 2022
ERR4025220	ERR4025220	2017	Pakistan	2.3	74.5822	150.979	Tanmoy et al. 2022
ERR4025224	ERR4025224	2017	Pakistan	2.3	65.1906	150.979	Tanmoy et al. 2022
ERR4025234	ERR4025234	2017	Pakistan	2.3	48.9921	150.978	Tanmoy et al. 2022
ERR4025236	ERR4025236	2017	Pakistan	2.3	59.8116	150.975	Tanmoy et al. 2022
ERR4025240	ERR4025240	2017	Pakistan	2.3	57.08	150.976	Tanmoy et al. 2022
ERR4025244	ERR4025244	2017	Pakistan	2.3.3	65.1089	150.978	Tanmoy et al. 2022
ERR4025248	ERR4025248	2017	Pakistan	2.3.3	70.5927	150.978	Tanmoy et al. 2022
ERR4025250	ERR4025250	2017	Pakistan	2.3	78.1859	150.978	Tanmoy et al. 2022
ERR4025254	ERR4025254	2017	Pakistan	2.3	71.4231	150.979	Tanmoy et al. 2022
ERR4025256	ERR4025256	2017	Pakistan	2.3.3	66.2515	150.978	Tanmoy et al. 2022
ERR4025262	ERR4025262	2017	Pakistan	2.3.3	65.2754	150.972	Tanmoy et al. 2022
ERR4025277	ERR4025277	2017	Pakistan	2.3	55.7397	150.973	Tanmoy et al. 2022
ERR4025281	ERR4025281	2017	Pakistan	2.3	71.0304	150.978	Tanmoy et al. 2022
ERR4025287	ERR4025287	2017	Pakistan	2.3	72.286	150.977	Tanmoy et al. 2022
ERR4025307	ERR4025307	2017	Pakistan	2.3	62.3834	150.98	Tanmoy et al. 2022
ERR4025313	ERR4025313	2017	Pakistan	2.3.3	68.0615	150.979	Tanmoy et al. 2022
ERR4025317	ERR4025317	2017	Pakistan	2.3	71.2182	150.976	Tanmoy et al. 2022
ERR4025325	ERR4025325	2017	Pakistan	2.3	68.9964	150.979	Tanmoy et al. 2022
ERR4025336	ERR4025336	2017	Pakistan	2.3.3	62.1646	150.974	Tanmoy et al. 2022
ERR4025351	ERR4025351	2017	Pakistan	2.3	63.9968	150.978	Tanmoy et al. 2022
ERR4025352	ERR4025352	2017	Pakistan	2.3.3	68.6092	150.977	Tanmoy et al. 2022
ERR4025355	ERR4025355	2017	Pakistan	2.3	67.5504	150.979	Tanmoy et al. 2022
ERR4025359	ERR4025359	2017	Pakistan	2.3	74.8681	150.98	Tanmoy et al. 2022
ERR4025365	ERR4025365	2017	Pakistan	2.3.3	71.7311	150.974	Tanmoy et al. 2022
ERR4025376	ERR4025376	2017	Pakistan	2.3.3	69.8773	150.977	Tanmoy et al. 2022
ERR4025392	ERR4025392	2018	Pakistan	2.3.3	74.328	150.978	Tanmoy et al. 2022
ERR4025406	ERR4025406	2017	Pakistan	2.3	64.3374	150.978	Tanmoy et al. 2022
ERR4025418	ERR4025418	2017	Pakistan	2.3.3	68.0476	150.981	Tanmoy et al. 2022
ERR4025434	ERR4025434	2017	Pakistan	2.3.3	61.4224	150.978	Tanmoy et al. 2022
ERR4025440	ERR4025440	2018	Pakistan	2.3.3	65.5294	150.982	Tanmoy et al. 2022
ERR4025455	ERR4025455	2017	Pakistan	2.3.3	65.9848	150.977	Tanmoy et al. 2022
ERR4025463	ERR4025463	2017	Pakistan	2.3.3	60.5919	150.978	Tanmoy et al. 2022
ERR4025481	ERR4025481	2017	Pakistan	2.3	67.5931	150.978	Tanmoy et al. 2022
ERR4025492	ERR4025492	2017	Pakistan	2.3	67.3822	150.976	Tanmoy et al. 2022
ERR4025495	ERR4025495	2017	Pakistan	2.3.3	62.9844	150.978	Tanmoy et al. 2022
ERR4025512	ERR4025512	2017	Pakistan	2.3.3	65.6279	150.978	Tanmoy et al. 2022
ERR4025513	ERR4025513	2017	Pakistan	2.3.3	64.9015	150.98	Tanmoy et al. 2022
ERR4025518	ERR4025518	2018	Pakistan	2.3.3	80.618	150.981	Tanmoy et al. 2022
ERR4025520	ERR4025520	2017	Pakistan	2.3.3	63.5504	150.98	Tanmoy et al. 2022
ERR4025528	ERR4025528	2018	Pakistan	2.3	65.4755	150.977	Tanmoy et al. 2022
ERR4025530	ERR4025530	2018	Pakistan	2.3	72.2047	150.972	Tanmoy et al. 2022
ERR4025545	ERR4025545	2017	Pakistan	2.3.3	63.3922	150.978	Tanmoy et al. 2022
ERR4025547	ERR4025547	2017	Pakistan	2.3	53.7381	150.964	Tanmoy et al. 2022
ERR4025587	ERR4025587	2018	Pakistan	2.3.3	64.1252	150.952	Tanmoy et al. 2022
ERR4025679	ERR4025679	2018	Pakistan	2.3.3	63.4969	150.972	Tanmoy et al. 2022
ERR4046941	ERR4046941	2018	Pakistan	2.3.3	72.851	150.964	Tanmoy et al. 2022
ERR4047114	ERR4047114	2018	Pakistan	2.3.3	50.7743	150.957	Tanmoy et al. 2022
ERR4047116	ERR4047116	2018	Pakistan	2.3.3	59.1046	150.966	Tanmoy et al. 2022
ERR4047138	ERR4047138	2018	Pakistan	2.3.3	65.3979	150.966	Tanmoy et al. 2022
ERR4047244	ERR4047244	2018	Pakistan	2.3	66.5117	150.964	Tanmoy et al. 2022
ERR4303869	ERR4303869	2018	Bangladesh	2.3.3	57.5641	150.97	Tanmoy et al. 2022
ERR4303933	ERR4303933	2018	Bangladesh	2.3.3	56.8091	150.968	Tanmoy et al. 2022
ERR4303989	ERR4303989	2016	Bangladesh	2.3.3	60.6605	150.968	Tanmoy et al. 2022
ERR4304014	ERR4304014	2018	Bangladesh	2.3.2	65.767	150.968	Tanmoy et al. 2022
ERR4304054	ERR4304054	2018	Bangladesh	2.3.3	51.9342	150.965	Tanmoy et al. 2022
ERR4304067	ERR4304067	2018	Bangladesh	2.3.3	67.4499	150.965	Tanmoy et al. 2022
ERR4304073	ERR4304073	2017	Bangladesh	2.3.2	60.365	150.97	Tanmoy et al. 2022
ERR4304098	ERR4304098	2018	Bangladesh	2.3.3	60.6259	150.97	Tanmoy et al. 2022
ERR4325858	ERR4325858	2017	Bangladesh	2.3.3	69.9848	150.969	Tanmoy et al. 2022
ERR4325907	ERR4325907	2018	Bangladesh	2.3.3	81.2268	150.97	Tanmoy et al. 2022
ERR4325916	ERR4325916	2018	Bangladesh	2.3.3	85.9473	150.967	Tanmoy et al. 2022
ERR4325923	ERR4325923	2017	Bangladesh	2.3.2	63.3697	150.969	Tanmoy et al. 2022
ERR4326031	ERR4326031	2017	Bangladesh	2.3.3	72.3405	150.969	Tanmoy et al. 2022
ERR4326053	ERR4326053	2018	Bangladesh	2.3.2	62.6419	150.971	Tanmoy et al. 2022
ERR4326057	ERR4326057	2017	Bangladesh	2.3.2	70.6887	150.968	Tanmoy et al. 2022
ERR4326111	ERR4326111	2018	Bangladesh	2.3.3	71.842	150.967	Tanmoy et al. 2022
ERR4326112	ERR4326112	2017	Bangladesh	2.3.3	61.7934	150.97	Tanmoy et al. 2022
ERR4326149	ERR4326149	2017	Bangladesh	2.3.2	56.4423	150.966	Tanmoy et al. 2022
ERR4326167	ERR4326167	2017	Bangladesh	2.3.3	62.0717	150.971	Tanmoy et al. 2022
ERR4362339	ERR4362339	2018	Bangladesh	2.3.2	57.013	150.968	Tanmoy et al. 2022
ERR4362349	ERR4362349	2018	Bangladesh	2.3.3	62.5277	150.97	Tanmoy et al. 2022
ERR4362352	ERR4362352	2017	Bangladesh	2.3.3	58.8499	150.967	Tanmoy et al. 2022
ERR4362356	ERR4362356	2017	Bangladesh	2.3.3	58.1005	150.971	Tanmoy et al. 2022
ERR4362414	ERR4362414	2017	Bangladesh	2.3.2	59.203	150.966	Tanmoy et al. 2022
ERR4362479	ERR4362479	2017	Bangladesh	2.3.3	67.9785	150.973	Tanmoy et al. 2022
ERR4362483	ERR4362483	2017	Bangladesh	2.3.3	64.9829	150.968	Tanmoy et al. 2022
ERR4362514	ERR4362514	2017	Bangladesh	2.3.3	68.5307	150.973	Tanmoy et al. 2022
ERR4362521	ERR4362521	2018	Bangladesh	2.3.2	64.0915	150.97	Tanmoy et al. 2022
ERR4362534	ERR4362534	2017	Bangladesh	2.3.2	68.6199	150.972	Tanmoy et al. 2022
ERR4362545	ERR4362545	2017	Bangladesh	2.3.3	66.1002	150.971	Tanmoy et al. 2022
ERR4362558	ERR4362558	2017	Bangladesh	2.3.2	67.0736	150.97	Tanmoy et al. 2022
ERR4362572	ERR4362572	2017	Bangladesh	2.3.3	71.664	150.974	Tanmoy et al. 2022
ERR4362580	ERR4362580	2017	Bangladesh	2.3.3	66.1718	150.973	Tanmoy et al. 2022
ERR4362594	ERR4362594	2017	Bangladesh	2.3.2	59.0211	150.974	Tanmoy et al. 2022
ERR4362598	ERR4362598	2017	Bangladesh	2.3.3	61.5004	150.97	Tanmoy et al. 2022
ERR4362601	ERR4362601	2017	Bangladesh	2.3.2	72.962	150.974	Tanmoy et al. 2022
ERR4362618	ERR4362618	2017	Bangladesh	2.3.2	65.8935	150.97	Tanmoy et al. 2022
ERR4362624	ERR4362624	2017	Bangladesh	2.3.3	56.8899	150.977	Tanmoy et al. 2022
ERR4362671	ERR4362671	2018	Bangladesh	2.3.3	69.6334	150.972	Tanmoy et al. 2022
ERR4362684	ERR4362684	2017	Bangladesh	2.3.3	55.4761	150.973	Tanmoy et al. 2022
ERR4362685	ERR4362685	2016	Bangladesh	2.3.3	56.617	150.97	Tanmoy et al. 2022
ERR4362702	ERR4362702	2016	Bangladesh	2.3.3	65.8425	150.971	Tanmoy et al. 2022
ERR5375937	ERR5375937	2019	Nepal	2.3.3	59.1542	150.983	Tanmoy et al. 2022
ERR6336420	ERR6336420	2017	Nepal	2.3.2	58.9548	150.968	Tanmoy et al. 2022
ERR6336421	ERR6336421	2017	Nepal	2.3.3	53.5078	150.969	Tanmoy et al. 2022
ERR6336422	ERR6336422	2016	Nepal	2.3.3	35.9625	150.97	Tanmoy et al. 2022
ERR6336427	ERR6336427	2017	Nepal	2.3.2	53.9655	150.966	Tanmoy et al. 2022
ERR6336428	ERR6336428	2017	Nepal	2.3.3	50.7918	150.972	Tanmoy et al. 2022
ERR6336429	ERR6336429	2017	Nepal	2.3.3	45.4896	150.97	Tanmoy et al. 2022
ERR6336436	ERR6336436	2017	Nepal	2.3.2	45.8763	150.968	Tanmoy et al. 2022
ERR6336437	ERR6336437	2017	Nepal	2.3.2	69.9264	150.969	Tanmoy et al. 2022
ERR6336440	ERR6336440	2017	Nepal	2.3.3	67.765	150.975	Tanmoy et al. 2022
ERR6336444	ERR6336444	2016	Nepal	2.3.3	53.055	150.969	Tanmoy et al. 2022
ERR6336447	ERR6336447	2017	Nepal	2.3.3	57.1109	150.969	Tanmoy et al. 2022
ERR6336448	ERR6336448	2017	Nepal	2.3.3	56.747	150.971	Tanmoy et al. 2022
ERR6336450	ERR6336450	2017	Nepal	2.3.3	52.2221	150.972	Tanmoy et al. 2022
ERR6336451	ERR6336451	2016	Nepal	2.3	61.7241	150.966	Tanmoy et al. 2022
ERR6336455	ERR6336455	2017	Nepal	2.3.3	66.6802	150.963	Tanmoy et al. 2022
ERR6336460	ERR6336460	2016	Nepal	2.3.3	53.1394	150.959	Tanmoy et al. 2022
ERR6336461	ERR6336461	2017	Nepal	2.3.2	68.67	150.961	Tanmoy et al. 2022
ERR6336462	ERR6336462	2017	Nepal	2.3.3	64.3862	150.961	Tanmoy et al. 2022
ERR6336463	ERR6336463	2017	Nepal	2.3.3	84.1551	150.963	Tanmoy et al. 2022
ERR6336466	ERR6336466	2017	Nepal	2.3.3	62.122	150.964	Tanmoy et al. 2022
ERR6336468	ERR6336468	2016	Nepal	2.3.3	58.1462	150.964	Tanmoy et al. 2022
ERR6336469	ERR6336469	2017	Nepal	2.3.2	65.5222	150.961	Tanmoy et al. 2022
ERR6336470	ERR6336470	2017	Nepal	2.3.3	65.297	150.963	Tanmoy et al. 2022
ERR6336471	ERR6336471	2017	Nepal	2.3.3	65.0839	150.962	Tanmoy et al. 2022
ERR6336473	ERR6336473	2017	Nepal	2.3.3	61.5704	150.957	Tanmoy et al. 2022
ERR6336474	ERR6336474	2017	Nepal	2.3.2	80.8089	150.962	Tanmoy et al. 2022
ERR6336476	ERR6336476	2017	Nepal	2.3.2	89.9435	150.962	Tanmoy et al. 2022
ERR6336479	ERR6336479	2017	Nepal	2.3.3	63.7478	150.963	Tanmoy et al. 2022
ERR6336481	ERR6336481	2017	Nepal	2.3.3	64.9347	150.961	Tanmoy et al. 2022
ERR6336484	ERR6336484	2017	Nepal	2.3.3	65.7365	150.956	Tanmoy et al. 2022
ERR6336487	ERR6336487	2017	Nepal	2.3.2	84.4768	150.963	Tanmoy et al. 2022
ERR6336492	ERR6336492	2017	Nepal	2.3.2	64.5983	150.962	Tanmoy et al. 2022
ERR6336493	ERR6336493	2017	Nepal	2.3.2	70.4277	150.961	Tanmoy et al. 2022
ERR6336496	ERR6336496	2017	Nepal	2.3.3	64.5218	150.96	Tanmoy et al. 2022
ERR6336497	ERR6336497	2017	Nepal	2.3.2	67.2557	150.957	Tanmoy et al. 2022
ERR6336499	ERR6336499	2017	Nepal	2.3.2	72.6576	150.964	Tanmoy et al. 2022
ERR6336500	ERR6336500	2017	Nepal	2.3.3	39.5475	150.963	Tanmoy et al. 2022
ERR6336501	ERR6336501	2017	Nepal	2.3.3	83.1981	150.968	Tanmoy et al. 2022
ERS8226538	ERS8226538	2007	Bangladesh	2.3.2	271.504	149.995	Tanmoy et al. 2022
ERS8226899	ERS8226899	2005	Bangladesh	2.3.3	297.375	150	Tanmoy et al. 2022
ERS8226917	ERS8226917	2006	Bangladesh	2.3.2	287.527	150	Tanmoy et al. 2022
ERS8226919	ERS8226919	2006	Bangladesh	2.3.3	286.152	150	Tanmoy et al. 2022
ERS8226922	ERS8226922	2006	Bangladesh	2.3.3	269.348	150	Tanmoy et al. 2022
ERS8226932	ERS8226932	2007	Bangladesh	2.3.3	242.434	150	Tanmoy et al. 2022
ERS8226935	ERS8226935	2007	Bangladesh	2.3.3	360.07	150	Tanmoy et al. 2022
ERS8226939	ERS8226939	2007	Bangladesh	2.3.3	344.935	150	Tanmoy et al. 2022
ERS8226942	ERS8226942	2007	Bangladesh	2.3.3	267.464	150	Tanmoy et al. 2022
ERS8226944	ERS8226944	2007	Bangladesh	2.3.3	273.726	150	Tanmoy et al. 2022
ERS8226978	ERS8226978	2007	Bangladesh	2.3.3	353.878	150	Tanmoy et al. 2022
ERS8226980	ERS8226980	2008	Bangladesh	2.3.2	431.26	150	Tanmoy et al. 2022
ERS8226987	ERS8226987	2008	Bangladesh	2.3.2	333.147	150	Tanmoy et al. 2022
ERS8226998	ERS8226998	2008	Bangladesh	2.3.2	365.026	150	Tanmoy et al. 2022
ERS8227000	ERS8227000	2008	Bangladesh	2.3.2	358.448	150	Tanmoy et al. 2022
ERS8227002	ERS8227002	2008	Bangladesh	2.3.3	345.72	150	Tanmoy et al. 2022
ERS8227004	ERS8227004	2008	Bangladesh	2.3.3	318.812	150	Tanmoy et al. 2022
ERS8227007	ERS8227007	2008	Bangladesh	2.3.2	339.031	150	Tanmoy et al. 2022
ERS8227008	ERS8227008	2008	Bangladesh	2.3.2	358.613	150	Tanmoy et al. 2022
ERS8227009	ERS8227009	2007	Bangladesh	2.3.2	269.06	150	Tanmoy et al. 2022
ERS8227014	ERS8227014	2008	Bangladesh	2.3.2	226.091	149.999	Tanmoy et al. 2022
ERS8227024	ERS8227024	2008	Bangladesh	2.3.2	278.365	149.999	Tanmoy et al. 2022
ERS8227033	ERS8227033	2008	Bangladesh	2.3.2	239.876	149.999	Tanmoy et al. 2022
ERS8227037	ERS8227037	2008	Bangladesh	2.3.2	219.659	149.999	Tanmoy et al. 2022
ERS8227044	ERS8227044	2009	Bangladesh	2.3.2	237.181	149.999	Tanmoy et al. 2022
ERS8227061	ERS8227061	2006	Bangladesh	2.3.3	233.167	149.999	Tanmoy et al. 2022
ERS8227078	ERS8227078	2015	Bangladesh	2.3.3	184.504	149.999	Tanmoy et al. 2022
ERS8227085	ERS8227085	2013	Bangladesh	2.3.2	263.888	150	Tanmoy et al. 2022
ERS8227094	ERS8227094	2014	Bangladesh	2.3.2	181.141	149.999	Tanmoy et al. 2022
ERS8227098	ERS8227098	2015	Bangladesh	2.3.3	257.76	149.999	Tanmoy et al. 2022
ERS8227119	ERS8227119	2010	Bangladesh	2.3.2	228.879	149.999	Tanmoy et al. 2022
ERS8227141	ERS8227141	2014	Bangladesh	2.3.3	222.144	149.999	Tanmoy et al. 2022
ERS8227176	ERS8227176	2015	Bangladesh	2.3.3	318.28	150	Tanmoy et al. 2022
ERS8227193	ERS8227193	2016	Bangladesh	2.3.3	239.996	150	Tanmoy et al. 2022
ERS8227196	ERS8227196	2016	Bangladesh	2.3.3	309.341	150	Tanmoy et al. 2022
ERS8227199	ERS8227199	2016	Bangladesh	2.3.3	214.166	149.999	Tanmoy et al. 2022
ERS8227203	ERS8227203	2016	Bangladesh	2.3.2	252.509	150	Tanmoy et al. 2022
ERS8227209	ERS8227209	2016	Bangladesh	2.3.3	255.787	150	Tanmoy et al. 2022
ERS8227210	ERS8227210	2016	Bangladesh	2.3.3	280.566	150	Tanmoy et al. 2022
ERS8227212	ERS8227212	2009	Bangladesh	2.3.2	303.321	150	Tanmoy et al. 2022
ERS8227219	ERS8227219	2007	Bangladesh	2.3.3	235.401	150	Tanmoy et al. 2022
ERS8227231	ERS8227231	2005	Bangladesh	2.3.3	245.848	150	Tanmoy et al. 2022
ERS8227233	ERS8227233	2007	Bangladesh	2.3.2	217.533	150	Tanmoy et al. 2022
SRR1957925	SRR1957925	2014	Bangladesh	2.3.3	79.4175	99.0181	Nair et al. 2020
SRR1958122	SRR1958122	2014	UK	2.3	71.611	98.7775	Nair et al. 2020
SRR1958366	SRR1958366	2014	UK	2.3	73.0313	96.1707	Nair et al. 2020
SRR1959388	SRR1959388	2014	Pakistan	2.3	62.6157	98.8101	Nair et al. 2020
SRR1963106	SRR1963106	2014	India	2.3	75.6696	97.9833	Nair et al. 2020
SRR1965063	SRR1965063	2014	Pakistan	2.3.3	62.3579	99.2126	Nair et al. 2020
SRR1965296	SRR1965296	2014	India	2.3.3	34.4274	96.3005	Nair et al. 2020
SRR1965939	SRR1965939	2014	Bangladesh	2.3.2	59.6085	92.506	Nair et al. 2020
SRR1966251	SRR1966251	2015	Pakistan	2.3	63.0057	96.5784	Nair et al. 2020
SRR1966679	SRR1966679	2014	UK	2.3	68.8259	95.9334	Nair et al. 2020
SRR1966751	SRR1966751	2015	Pakistan	2.3.3	80.7713	97.2929	Nair et al. 2020
SRR1968104	SRR1968104	2014	Pakistan	2.3.3	50.7671	92.6241	Nair et al. 2020
SRR1968448	SRR1968448	2015	UK	2.3	75.9366	97.9453	Nair et al. 2020
SRR1968581	SRR1968581	2014	India	2.3.2	44.883	96.6597	Nair et al. 2020
SRR1968769	SRR1968769	2015	India	2.3	61.4297	97.8128	Nair et al. 2020
SRR1968925	SRR1968925	2015	India	2.3	64.1453	97.7597	Nair et al. 2020
SRR1968953	SRR1968953	2014	UK	2.3.1	42.2304	96.2686	Nair et al. 2020
SRR1969073	SRR1969073	2014	India	2.3.3	48.2652	97.5089	Nair et al. 2020
SRR1969186	SRR1969186	2015	India	2.3.2	44.9311	98.559	Nair et al. 2020
SRR1970002	SRR1970002	2014	India	2.3	40.9235	98.4794	Nair et al. 2020
SRR1970061	SRR1970061	2015	UK	2.3	90.8102	98.41	Nair et al. 2020
SRR1970304	SRR1970304	2014	Pakistan	2.3.3	72.0771	95.5528	Nair et al. 2020
SRR3286712	SRR3286712	2015	UK	2.3	51.4551	98.3095	Nair et al. 2020
SRR5193655	SRR5193655	2016	India	2.3.2	48.275	99.098	Nair et al. 2020
SRR5215719	SRR5215719	2016	India	2.3	51.0645	98.7787	Nair et al. 2020
SRR5874468	SRR5874468	2016	India	2.3	71.4304	98.3775	Nair et al. 2020
SRR5983003	SRR5983003	2016	Pakistan	2.3.3	85.5819	99.1245	Nair et al. 2020
SRR5983011	SRR5983011	2016	India	2.3	74.7973	97.2973	Nair et al. 2020
SRR5985809	SRR5985809	2015	India	2.3	35.6379	94.7135	Nair et al. 2020
SRR5985810	SRR5985810	2015	Pakistan	2.3.3	72.5044	97.9709	Nair et al. 2020
SRR5985819	SRR5985819	2015	UK	2.3	65.1233	97.5979	Nair et al. 2020
SRR5985834	SRR5985834	2015	UK	2.3	69.8549	98.3158	Nair et al. 2020
SRR5985841	SRR5985841	2016	UK	2.3	68.3458	99.1763	Nair et al. 2020
SRR5985853	SRR5985853	2015	UK	2.3	90.0855	97.9633	Nair et al. 2020
SRR5985855	SRR5985855	2016	Pakistan	2.3.3	70.6905	98.2465	Nair et al. 2020
SRR5989245	SRR5989245	2016	UK	2.3	82.1766	98.9954	Nair et al. 2020
SRR5989246	SRR5989246	2016	Ghana	2.3	64.1006	98.3888	Nair et al. 2020
SRR5989287	SRR5989287	2015	Pakistan	2.3.3	39.1179	95.7852	Nair et al. 2020
SRR5989288	SRR5989288	2015	UK	2.3.3	43.8994	97.6538	Nair et al. 2020
SRR5990032	SRR5990032	2015	Pakistan	2.3	57.4717	98.2694	Nair et al. 2020
SRR5990037	SRR5990037	2015	UK	2.3	77.8677	98.0992	Nair et al. 2020
SRR5990045	SRR5990045	2015	UK	2.3	48.5527	97.6636	Nair et al. 2020
SRR5990048	SRR5990048	2015	Pakistan	2.3.3	80.486	98.4671	Nair et al. 2020
SRR5990049	SRR5990049	2015	India	2.3	52.3429	97.4027	Nair et al. 2020
SRR5990334	SRR5990334	2015	Pakistan	2.3	65.5981	98.7383	Nair et al. 2020
ERR030125	ERR030125	2006	Cambodia	2.3	75.2161	79.9578	Zhou et al. PNAS 2014
ERR1197524	ERR1197524	2004	Vietnam + Cambodia	2.3.1	73.8256	142.577	Kuijpers et al. 2016
ERR1197649	ERR1197649	2013	Vietnam + Cambodia	2.3.1	234.101	147.675	Kuijpers et al. 2016
ERR1197654	ERR1197654	2014	Thailand + Cambodia	2.3.1	102.231	147.012	Kuijpers et al. 2016
ERR1197655	ERR1197655	2014	Laos + Thailand + Cambodia	2.3.1	163.554	134.503	Kuijpers et al. 2016
ERR1197661	ERR1197661	2014	Laos + Thailand + Cambodia	2.3.1	192.641	147.317	Kuijpers et al. 2016
ERR1197662	ERR1197662	2014	Thailand + Cambodia + Malaysia	2.3.1	156.688	147.371	Kuijpers et al. 2016
